# Supplementary material for: The descriptive epidemiology and projection of liver cancer in adolescents and young adults: findings from the global burden of disease study 2021
Source: Front Med (Lausanne). 2025 Dec 16;12:1690010. doi: 10.3389/fmed.2025.1690010 (PMC12750614; doi:10.3389/fmed.2025.1690010)
Supplement: Supplementary file 5 [file Table_4.xlsx]

## Sheet: table S5
Table S4 :Sex-Specific and SDI-Stratified Temporal Trends in Liver Cancer Burden Among AYAs, 1990–2021
Measure	Location	Sex	metric	year	val	upper	lower
Incidence	Global	Both	Rate	1990	0.906273	1.04415	0.79338
Incidence	Global	Both	Rate	1991	0.935857	1.05502	0.83694
Incidence	Global	Both	Rate	1992	0.961917	1.07018	0.873331
Incidence	Global	Both	Rate	1993	0.983047	1.08203	0.905015
Incidence	Global	Both	Rate	1994	0.997671	1.09807	0.92054
Incidence	Global	Both	Rate	1995	1.00663	1.09885	0.927247
Incidence	Global	Both	Rate	1996	1.01718	1.10468	0.948284
Incidence	Global	Both	Rate	1997	1.03457	1.12304	0.968537
Incidence	Global	Both	Rate	1998	1.05709	1.14055	0.990125
Incidence	Global	Both	Rate	1999	1.07797	1.16441	1.00208
Incidence	Global	Both	Rate	2000	1.09012	1.18094	0.996876
Incidence	Global	Both	Rate	2001	1.07331	1.16314	0.990475
Incidence	Global	Both	Rate	2002	1.02405	1.10613	0.952559
Incidence	Global	Both	Rate	2003	0.959875	1.04857	0.899561
Incidence	Global	Both	Rate	2004	0.901439	0.989087	0.841565
Incidence	Global	Both	Rate	2005	0.867004	0.959925	0.804657
Incidence	Global	Both	Rate	2006	0.855115	0.938223	0.797785
Incidence	Global	Both	Rate	2007	0.849302	0.927172	0.795713
Incidence	Global	Both	Rate	2008	0.845969	0.924328	0.793036
Incidence	Global	Both	Rate	2009	0.84143	0.920601	0.783611
Incidence	Global	Both	Rate	2010	0.832013	0.911754	0.769801
Incidence	Global	Both	Rate	2011	0.816444	0.89234	0.759341
Incidence	Global	Both	Rate	2012	0.798842	0.871548	0.741997
Incidence	Global	Both	Rate	2013	0.783382	0.852268	0.72337
Incidence	Global	Both	Rate	2014	0.773447	0.85049	0.711217
Incidence	Global	Both	Rate	2015	0.77042	0.853002	0.701085
Incidence	Global	Both	Rate	2016	0.773658	0.85392	0.707061
Incidence	Global	Both	Rate	2017	0.780709	0.861087	0.70953
Incidence	Global	Both	Rate	2018	0.789869	0.88246	0.710086
Incidence	Global	Both	Rate	2019	0.799768	0.920335	0.70709
Incidence	Global	Both	Rate	2020	0.810648	0.928541	0.712275
Incidence	Global	Both	Rate	2021	0.81847	0.950412	0.722433
Incidence	High SDI	Both	Rate	1990	0.5508	0.618775	0.496748
Incidence	High SDI	Both	Rate	1991	0.567891	0.629384	0.517904
Incidence	High SDI	Both	Rate	1992	0.580784	0.64186	0.532909
Incidence	High SDI	Both	Rate	1993	0.596025	0.657684	0.549076
Incidence	High SDI	Both	Rate	1994	0.606427	0.667887	0.561037
Incidence	High SDI	Both	Rate	1995	0.611624	0.672068	0.566879
Incidence	High SDI	Both	Rate	1996	0.616961	0.663134	0.579087
Incidence	High SDI	Both	Rate	1997	0.623607	0.663143	0.590249
Incidence	High SDI	Both	Rate	1998	0.629716	0.664561	0.596019
Incidence	High SDI	Both	Rate	1999	0.633134	0.668216	0.60093
Incidence	High SDI	Both	Rate	2000	0.633883	0.669808	0.601136
Incidence	High SDI	Both	Rate	2001	0.628676	0.66045	0.60131
Incidence	High SDI	Both	Rate	2002	0.619205	0.646836	0.594943
Incidence	High SDI	Both	Rate	2003	0.60743	0.635736	0.584777
Incidence	High SDI	Both	Rate	2004	0.597517	0.627239	0.57262
Incidence	High SDI	Both	Rate	2005	0.590217	0.621597	0.562247
Incidence	High SDI	Both	Rate	2006	0.588141	0.616594	0.56239
Incidence	High SDI	Both	Rate	2007	0.585662	0.613455	0.56064
Incidence	High SDI	Both	Rate	2008	0.581516	0.608745	0.557519
Incidence	High SDI	Both	Rate	2009	0.576017	0.60396	0.551749
Incidence	High SDI	Both	Rate	2010	0.568866	0.599183	0.544012
Incidence	High SDI	Both	Rate	2011	0.55851	0.585324	0.536739
Incidence	High SDI	Both	Rate	2012	0.546234	0.569816	0.525847
Incidence	High SDI	Both	Rate	2013	0.534585	0.558315	0.514257
Incidence	High SDI	Both	Rate	2014	0.525888	0.549317	0.504295
Incidence	High SDI	Both	Rate	2015	0.522049	0.546388	0.499689
Incidence	High SDI	Both	Rate	2016	0.522365	0.54724	0.501041
Incidence	High SDI	Both	Rate	2017	0.525386	0.551235	0.503224
Incidence	High SDI	Both	Rate	2018	0.529836	0.558574	0.507329
Incidence	High SDI	Both	Rate	2019	0.533668	0.56348	0.509386
Incidence	High SDI	Both	Rate	2020	0.540274	0.57258	0.512097
Incidence	High SDI	Both	Rate	2021	0.541124	0.576137	0.511156
Incidence	High-middle SDI	Both	Rate	1990	1.22247	1.47821	1.02912
Incidence	High-middle SDI	Both	Rate	1991	1.27456	1.4994	1.10014
Incidence	High-middle SDI	Both	Rate	1992	1.32523	1.51836	1.16533
Incidence	High-middle SDI	Both	Rate	1993	1.37001	1.54646	1.22217
Incidence	High-middle SDI	Both	Rate	1994	1.4068	1.57863	1.25126
Incidence	High-middle SDI	Both	Rate	1995	1.4366	1.60964	1.26853
Incidence	High-middle SDI	Both	Rate	1996	1.47266	1.61804	1.33237
Incidence	High-middle SDI	Both	Rate	1997	1.52443	1.65911	1.39183
Incidence	High-middle SDI	Both	Rate	1998	1.5878	1.74143	1.45268
Incidence	High-middle SDI	Both	Rate	1999	1.64867	1.82399	1.48654
Incidence	High-middle SDI	Both	Rate	2000	1.68901	1.90541	1.51177
Incidence	High-middle SDI	Both	Rate	2001	1.66152	1.8403	1.49475
Incidence	High-middle SDI	Both	Rate	2002	1.55771	1.70303	1.41635
Incidence	High-middle SDI	Both	Rate	2003	1.41822	1.55882	1.28014
Incidence	High-middle SDI	Both	Rate	2004	1.29065	1.42871	1.15684
Incidence	High-middle SDI	Both	Rate	2005	1.22074	1.36455	1.08203
Incidence	High-middle SDI	Both	Rate	2006	1.20061	1.32167	1.08568
Incidence	High-middle SDI	Both	Rate	2007	1.18846	1.30236	1.08619
Incidence	High-middle SDI	Both	Rate	2008	1.17939	1.29	1.08649
Incidence	High-middle SDI	Both	Rate	2009	1.168	1.28994	1.0687
Incidence	High-middle SDI	Both	Rate	2010	1.14868	1.27506	1.03542
Incidence	High-middle SDI	Both	Rate	2011	1.11287	1.22188	1.01923
Incidence	High-middle SDI	Both	Rate	2012	1.06592	1.15824	0.982653
Incidence	High-middle SDI	Both	Rate	2013	1.02169	1.11721	0.93643
Incidence	High-middle SDI	Both	Rate	2014	0.992718	1.1008	0.898322
Incidence	High-middle SDI	Both	Rate	2015	0.988984	1.12817	0.87707
Incidence	High-middle SDI	Both	Rate	2016	1.00958	1.12907	0.897821
Incidence	High-middle SDI	Both	Rate	2017	1.04365	1.17329	0.914772
Incidence	High-middle SDI	Both	Rate	2018	1.08692	1.27448	0.935833
Incidence	High-middle SDI	Both	Rate	2019	1.13537	1.39285	0.937063
Incidence	High-middle SDI	Both	Rate	2020	1.19238	1.47384	0.95789
Incidence	High-middle SDI	Both	Rate	2021	1.22356	1.54108	0.975586
Incidence	Low SDI	Both	Rate	1990	0.678368	0.966204	0.480199
Incidence	Low SDI	Both	Rate	1991	0.690267	0.9769	0.49229
Incidence	Low SDI	Both	Rate	1992	0.701477	0.987958	0.502614
Incidence	Low SDI	Both	Rate	1993	0.711426	0.997264	0.511391
Incidence	Low SDI	Both	Rate	1994	0.718991	1.00618	0.519496
Incidence	Low SDI	Both	Rate	1995	0.723537	1.016	0.525034
Incidence	Low SDI	Both	Rate	1996	0.726717	1.01779	0.526952
Incidence	Low SDI	Both	Rate	1997	0.728738	1.01496	0.527841
Incidence	Low SDI	Both	Rate	1998	0.729175	1.01058	0.528583
Incidence	Low SDI	Both	Rate	1999	0.728381	1.01607	0.529981
Incidence	Low SDI	Both	Rate	2000	0.726482	1.02251	0.528917
Incidence	Low SDI	Both	Rate	2001	0.721153	1.01206	0.530152
Incidence	Low SDI	Both	Rate	2002	0.711425	0.986866	0.527572
Incidence	Low SDI	Both	Rate	2003	0.699775	0.963812	0.524358
Incidence	Low SDI	Both	Rate	2004	0.688802	0.945032	0.522935
Incidence	Low SDI	Both	Rate	2005	0.68115	0.937702	0.522539
Incidence	Low SDI	Both	Rate	2006	0.675924	0.925783	0.520012
Incidence	Low SDI	Both	Rate	2007	0.67092	0.912679	0.515707
Incidence	Low SDI	Both	Rate	2008	0.666377	0.90106	0.513865
Incidence	Low SDI	Both	Rate	2009	0.662311	0.892759	0.511417
Incidence	Low SDI	Both	Rate	2010	0.659336	0.892191	0.510485
Incidence	Low SDI	Both	Rate	2011	0.65668	0.886251	0.512711
Incidence	Low SDI	Both	Rate	2012	0.652965	0.882597	0.513853
Incidence	Low SDI	Both	Rate	2013	0.648579	0.874901	0.510535
Incidence	Low SDI	Both	Rate	2014	0.64429	0.869368	0.508486
Incidence	Low SDI	Both	Rate	2015	0.640377	0.866236	0.506706
Incidence	Low SDI	Both	Rate	2016	0.633785	0.851899	0.504458
Incidence	Low SDI	Both	Rate	2017	0.623602	0.846988	0.500118
Incidence	Low SDI	Both	Rate	2018	0.613296	0.836918	0.488517
Incidence	Low SDI	Both	Rate	2019	0.606926	0.827794	0.480434
Incidence	Low SDI	Both	Rate	2020	0.605484	0.825475	0.475868
Incidence	Low SDI	Both	Rate	2021	0.605498	0.809643	0.475774
Incidence	Low-middle SDI	Both	Rate	1990	0.41834	0.533082	0.356064
Incidence	Low-middle SDI	Both	Rate	1991	0.426161	0.53786	0.365463
Incidence	Low-middle SDI	Both	Rate	1992	0.43423	0.540579	0.374182
Incidence	Low-middle SDI	Both	Rate	1993	0.442026	0.547815	0.383434
Incidence	Low-middle SDI	Both	Rate	1994	0.449152	0.553517	0.390995
Incidence	Low-middle SDI	Both	Rate	1995	0.455098	0.561491	0.397378
Incidence	Low-middle SDI	Both	Rate	1996	0.461526	0.564567	0.404771
Incidence	Low-middle SDI	Both	Rate	1997	0.469315	0.571459	0.411517
Incidence	Low-middle SDI	Both	Rate	1998	0.477218	0.577649	0.419904
Incidence	Low-middle SDI	Both	Rate	1999	0.483922	0.581384	0.425407
Incidence	Low-middle SDI	Both	Rate	2000	0.487983	0.58731	0.428115
Incidence	Low-middle SDI	Both	Rate	2001	0.488869	0.586751	0.427438
Incidence	Low-middle SDI	Both	Rate	2002	0.487688	0.585274	0.425338
Incidence	Low-middle SDI	Both	Rate	2003	0.485401	0.584665	0.422283
Incidence	Low-middle SDI	Both	Rate	2004	0.483042	0.584001	0.419395
Incidence	Low-middle SDI	Both	Rate	2005	0.481723	0.584089	0.41782
Incidence	Low-middle SDI	Both	Rate	2006	0.481548	0.581298	0.419153
Incidence	Low-middle SDI	Both	Rate	2007	0.481621	0.577713	0.41936
Incidence	Low-middle SDI	Both	Rate	2008	0.481613	0.576022	0.419166
Incidence	Low-middle SDI	Both	Rate	2009	0.481269	0.575064	0.419484
Incidence	Low-middle SDI	Both	Rate	2010	0.480492	0.574887	0.418538
Incidence	Low-middle SDI	Both	Rate	2011	0.478275	0.5692	0.417184
Incidence	Low-middle SDI	Both	Rate	2012	0.47445	0.564024	0.411575
Incidence	Low-middle SDI	Both	Rate	2013	0.470352	0.559574	0.406911
Incidence	Low-middle SDI	Both	Rate	2014	0.467237	0.554531	0.403218
Incidence	Low-middle SDI	Both	Rate	2015	0.466162	0.554654	0.399765
Incidence	Low-middle SDI	Both	Rate	2016	0.465497	0.547043	0.401863
Incidence	Low-middle SDI	Both	Rate	2017	0.463895	0.542219	0.401451
Incidence	Low-middle SDI	Both	Rate	2018	0.462846	0.546733	0.398759
Incidence	Low-middle SDI	Both	Rate	2019	0.463943	0.553143	0.398894
Incidence	Low-middle SDI	Both	Rate	2020	0.468564	0.558147	0.402684
Incidence	Low-middle SDI	Both	Rate	2021	0.478206	0.56561	0.410089
Incidence	Middle SDI	Both	Rate	1990	1.23119	1.43056	1.07417
Incidence	Middle SDI	Both	Rate	1991	1.2715	1.44586	1.12965
Incidence	Middle SDI	Both	Rate	1992	1.30602	1.46188	1.17409
Incidence	Middle SDI	Both	Rate	1993	1.331	1.46997	1.21121
Incidence	Middle SDI	Both	Rate	1994	1.34628	1.47889	1.23355
Incidence	Middle SDI	Both	Rate	1995	1.35371	1.49076	1.2344
Incidence	Middle SDI	Both	Rate	1996	1.36258	1.48654	1.25621
Incidence	Middle SDI	Both	Rate	1997	1.38102	1.49994	1.28204
Incidence	Middle SDI	Both	Rate	1998	1.40744	1.52891	1.3006
Incidence	Middle SDI	Both	Rate	1999	1.43187	1.56992	1.30929
Incidence	Middle SDI	Both	Rate	2000	1.44498	1.60957	1.30395
Incidence	Middle SDI	Both	Rate	2001	1.41696	1.55309	1.29391
Incidence	Middle SDI	Both	Rate	2002	1.34157	1.45286	1.23758
Incidence	Middle SDI	Both	Rate	2003	1.24504	1.35252	1.15576
Incidence	Middle SDI	Both	Rate	2004	1.15729	1.25973	1.07196
Incidence	Middle SDI	Both	Rate	2005	1.10501	1.20802	1.01878
Incidence	Middle SDI	Both	Rate	2006	1.08877	1.17794	1.01026
Incidence	Middle SDI	Both	Rate	2007	1.08667	1.16457	1.01572
Incidence	Middle SDI	Both	Rate	2008	1.09123	1.17511	1.01697
Incidence	Middle SDI	Both	Rate	2009	1.09413	1.18442	1.01451
Incidence	Middle SDI	Both	Rate	2010	1.08749	1.19262	0.994136
Incidence	Middle SDI	Both	Rate	2011	1.0735	1.16247	0.991163
Incidence	Middle SDI	Both	Rate	2012	1.06113	1.15207	0.978087
Incidence	Middle SDI	Both	Rate	2013	1.05344	1.14798	0.964746
Incidence	Middle SDI	Both	Rate	2014	1.05234	1.15645	0.954919
Incidence	Middle SDI	Both	Rate	2015	1.0556	1.17475	0.943508
Incidence	Middle SDI	Both	Rate	2016	1.06508	1.18341	0.956122
Incidence	Middle SDI	Both	Rate	2017	1.08124	1.20606	0.964208
Incidence	Middle SDI	Both	Rate	2018	1.09895	1.27716	0.971085
Incidence	Middle SDI	Both	Rate	2019	1.11365	1.35164	0.961026
Incidence	Middle SDI	Both	Rate	2020	1.12185	1.35968	0.952314
Incidence	Middle SDI	Both	Rate	2021	1.13042	1.38727	0.958715
Deaths	Global	Both	Rate	1990	0.809751	0.932391	0.708629
Deaths	Global	Both	Rate	1991	0.813475	0.93207	0.713669
Deaths	Global	Both	Rate	1992	0.833925	0.941096	0.74832
Deaths	Global	Both	Rate	1993	0.846033	0.943816	0.761726
Deaths	Global	Both	Rate	1994	0.865073	0.959973	0.790687
Deaths	Global	Both	Rate	1995	0.892005	0.973489	0.821166
Deaths	Global	Both	Rate	1996	0.898216	0.975079	0.832755
Deaths	Global	Both	Rate	1997	0.893002	0.979958	0.821916
Deaths	Global	Both	Rate	1998	0.910726	0.994874	0.841403
Deaths	Global	Both	Rate	1999	0.936282	1.0177	0.86187
Deaths	Global	Both	Rate	2000	0.949723	1.0334	0.867286
Deaths	Global	Both	Rate	2001	0.943424	1.02812	0.861588
Deaths	Global	Both	Rate	2002	0.878594	0.963212	0.807046
Deaths	Global	Both	Rate	2003	0.808796	0.903472	0.741434
Deaths	Global	Both	Rate	2004	0.767791	0.849025	0.711268
Deaths	Global	Both	Rate	2005	0.737636	0.819556	0.684307
Deaths	Global	Both	Rate	2006	0.714331	0.796886	0.659141
Deaths	Global	Both	Rate	2007	0.706046	0.793731	0.650647
Deaths	Global	Both	Rate	2008	0.711713	0.781455	0.658987
Deaths	Global	Both	Rate	2009	0.705235	0.770892	0.654201
Deaths	Global	Both	Rate	2010	0.689658	0.760775	0.637527
Deaths	Global	Both	Rate	2011	0.655408	0.721335	0.60256
Deaths	Global	Both	Rate	2012	0.630545	0.70231	0.581596
Deaths	Global	Both	Rate	2013	0.629118	0.698247	0.581331
Deaths	Global	Both	Rate	2014	0.631778	0.702502	0.578218
Deaths	Global	Both	Rate	2015	0.627891	0.698289	0.570382
Deaths	Global	Both	Rate	2016	0.625283	0.704299	0.564473
Deaths	Global	Both	Rate	2017	0.632123	0.71541	0.563678
Deaths	Global	Both	Rate	2018	0.634985	0.721021	0.566833
Deaths	Global	Both	Rate	2019	0.637515	0.728477	0.562854
Deaths	Global	Both	Rate	2020	0.643346	0.735927	0.566154
Deaths	Global	Both	Rate	2021	0.647776	0.752753	0.572699
Deaths	High SDI	Both	Rate	1990	0.432041	0.488459	0.387141
Deaths	High SDI	Both	Rate	1991	0.437748	0.496389	0.391164
Deaths	High SDI	Both	Rate	1992	0.441849	0.497289	0.397647
Deaths	High SDI	Both	Rate	1993	0.443192	0.495316	0.401569
Deaths	High SDI	Both	Rate	1994	0.450064	0.501777	0.410151
Deaths	High SDI	Both	Rate	1995	0.453484	0.501168	0.41811
Deaths	High SDI	Both	Rate	1996	0.456049	0.499075	0.420518
Deaths	High SDI	Both	Rate	1997	0.438177	0.473025	0.40652
Deaths	High SDI	Both	Rate	1998	0.447652	0.480155	0.418203
Deaths	High SDI	Both	Rate	1999	0.447789	0.475304	0.421342
Deaths	High SDI	Both	Rate	2000	0.437399	0.462779	0.413941
Deaths	High SDI	Both	Rate	2001	0.433735	0.458361	0.409714
Deaths	High SDI	Both	Rate	2002	0.417843	0.441356	0.398342
Deaths	High SDI	Both	Rate	2003	0.403858	0.42551	0.385044
Deaths	High SDI	Both	Rate	2004	0.38554	0.405806	0.366721
Deaths	High SDI	Both	Rate	2005	0.373318	0.393948	0.355498
Deaths	High SDI	Both	Rate	2006	0.360165	0.379938	0.342681
Deaths	High SDI	Both	Rate	2007	0.355894	0.375395	0.339163
Deaths	High SDI	Both	Rate	2008	0.358023	0.375044	0.342556
Deaths	High SDI	Both	Rate	2009	0.353034	0.369533	0.339902
Deaths	High SDI	Both	Rate	2010	0.344746	0.362113	0.331694
Deaths	High SDI	Both	Rate	2011	0.332041	0.347535	0.320136
Deaths	High SDI	Both	Rate	2012	0.323008	0.338441	0.311012
Deaths	High SDI	Both	Rate	2013	0.313395	0.329653	0.301536
Deaths	High SDI	Both	Rate	2014	0.307998	0.322735	0.295789
Deaths	High SDI	Both	Rate	2015	0.311116	0.324155	0.298412
Deaths	High SDI	Both	Rate	2016	0.315538	0.329237	0.302544
Deaths	High SDI	Both	Rate	2017	0.313197	0.327967	0.299932
Deaths	High SDI	Both	Rate	2018	0.315161	0.330791	0.30145
Deaths	High SDI	Both	Rate	2019	0.314155	0.331392	0.300057
Deaths	High SDI	Both	Rate	2020	0.317473	0.335899	0.300925
Deaths	High SDI	Both	Rate	2021	0.317904	0.337209	0.300155
Deaths	High-middle SDI	Both	Rate	1990	1.09197	1.32669	0.917351
Deaths	High-middle SDI	Both	Rate	1991	1.11135	1.31587	0.940613
Deaths	High-middle SDI	Both	Rate	1992	1.15578	1.34771	0.991245
Deaths	High-middle SDI	Both	Rate	1993	1.18135	1.36012	1.02659
Deaths	High-middle SDI	Both	Rate	1994	1.21598	1.39052	1.07296
Deaths	High-middle SDI	Both	Rate	1995	1.27117	1.4278	1.12176
Deaths	High-middle SDI	Both	Rate	1996	1.30031	1.44041	1.17218
Deaths	High-middle SDI	Both	Rate	1997	1.31384	1.46138	1.17779
Deaths	High-middle SDI	Both	Rate	1998	1.35751	1.51858	1.22004
Deaths	High-middle SDI	Both	Rate	1999	1.42261	1.58963	1.27413
Deaths	High-middle SDI	Both	Rate	2000	1.46677	1.65902	1.31465
Deaths	High-middle SDI	Both	Rate	2001	1.45182	1.63057	1.27918
Deaths	High-middle SDI	Both	Rate	2002	1.30719	1.4663	1.14457
Deaths	High-middle SDI	Both	Rate	2003	1.15818	1.31337	1.02243
Deaths	High-middle SDI	Both	Rate	2004	1.08163	1.2012	0.963481
Deaths	High-middle SDI	Both	Rate	2005	1.02412	1.14641	0.910677
Deaths	High-middle SDI	Both	Rate	2006	0.97406	1.08977	0.866084
Deaths	High-middle SDI	Both	Rate	2007	0.962519	1.08637	0.858071
Deaths	High-middle SDI	Both	Rate	2008	0.989359	1.10384	0.892965
Deaths	High-middle SDI	Both	Rate	2009	0.962507	1.06734	0.866325
Deaths	High-middle SDI	Both	Rate	2010	0.923011	1.02676	0.8333
Deaths	High-middle SDI	Both	Rate	2011	0.843383	0.932298	0.766587
Deaths	High-middle SDI	Both	Rate	2012	0.777168	0.866041	0.700747
Deaths	High-middle SDI	Both	Rate	2013	0.767258	0.861835	0.690691
Deaths	High-middle SDI	Both	Rate	2014	0.774697	0.870332	0.695595
Deaths	High-middle SDI	Both	Rate	2015	0.764114	0.865331	0.678299
Deaths	High-middle SDI	Both	Rate	2016	0.758525	0.860183	0.662886
Deaths	High-middle SDI	Both	Rate	2017	0.792775	0.921538	0.682883
Deaths	High-middle SDI	Both	Rate	2018	0.818437	0.976945	0.690756
Deaths	High-middle SDI	Both	Rate	2019	0.845707	1.03562	0.696229
Deaths	High-middle SDI	Both	Rate	2020	0.881521	1.07755	0.713127
Deaths	High-middle SDI	Both	Rate	2021	0.899509	1.13289	0.720593
Deaths	Low SDI	Both	Rate	1990	0.630912	0.8946	0.446584
Deaths	Low SDI	Both	Rate	1991	0.640849	0.907615	0.454402
Deaths	Low SDI	Both	Rate	1992	0.648629	0.919273	0.464534
Deaths	Low SDI	Both	Rate	1993	0.655975	0.922495	0.468301
Deaths	Low SDI	Both	Rate	1994	0.665664	0.931748	0.481206
Deaths	Low SDI	Both	Rate	1995	0.672769	0.945442	0.487516
Deaths	Low SDI	Both	Rate	1996	0.67798	0.95185	0.491167
Deaths	Low SDI	Both	Rate	1997	0.67826	0.950051	0.488997
Deaths	Low SDI	Both	Rate	1998	0.681864	0.944621	0.497073
Deaths	Low SDI	Both	Rate	1999	0.681078	0.940182	0.496279
Deaths	Low SDI	Both	Rate	2000	0.675232	0.951237	0.494044
Deaths	Low SDI	Both	Rate	2001	0.672738	0.936159	0.498339
Deaths	Low SDI	Both	Rate	2002	0.657944	0.920662	0.488259
Deaths	Low SDI	Both	Rate	2003	0.647658	0.911444	0.48692
Deaths	Low SDI	Both	Rate	2004	0.639961	0.887402	0.488996
Deaths	Low SDI	Both	Rate	2005	0.632894	0.871764	0.48711
Deaths	Low SDI	Both	Rate	2006	0.625894	0.854513	0.480099
Deaths	Low SDI	Both	Rate	2007	0.625912	0.853785	0.483749
Deaths	Low SDI	Both	Rate	2008	0.617376	0.847339	0.480862
Deaths	Low SDI	Both	Rate	2009	0.613249	0.839183	0.474715
Deaths	Low SDI	Both	Rate	2010	0.611186	0.825276	0.473692
Deaths	Low SDI	Both	Rate	2011	0.605182	0.821326	0.472644
Deaths	Low SDI	Both	Rate	2012	0.602504	0.820702	0.473585
Deaths	Low SDI	Both	Rate	2013	0.603022	0.805619	0.47981
Deaths	Low SDI	Both	Rate	2014	0.600501	0.808422	0.476747
Deaths	Low SDI	Both	Rate	2015	0.593103	0.800547	0.470554
Deaths	Low SDI	Both	Rate	2016	0.592441	0.795034	0.471367
Deaths	Low SDI	Both	Rate	2017	0.587477	0.78961	0.470873
Deaths	Low SDI	Both	Rate	2018	0.57344	0.773884	0.458617
Deaths	Low SDI	Both	Rate	2019	0.561492	0.764677	0.443656
Deaths	Low SDI	Both	Rate	2020	0.559781	0.76139	0.439209
Deaths	Low SDI	Both	Rate	2021	0.559417	0.751364	0.437263
Deaths	Low-middle SDI	Both	Rate	1990	0.38743	0.492461	0.329925
Deaths	Low-middle SDI	Both	Rate	1991	0.392484	0.493617	0.336439
Deaths	Low-middle SDI	Both	Rate	1992	0.399781	0.49951	0.343292
Deaths	Low-middle SDI	Both	Rate	1993	0.408413	0.508628	0.351865
Deaths	Low-middle SDI	Both	Rate	1994	0.417971	0.514491	0.362646
Deaths	Low-middle SDI	Both	Rate	1995	0.42064	0.517449	0.367525
Deaths	Low-middle SDI	Both	Rate	1996	0.422515	0.520805	0.368611
Deaths	Low-middle SDI	Both	Rate	1997	0.430477	0.53145	0.376231
Deaths	Low-middle SDI	Both	Rate	1998	0.438377	0.533798	0.384748
Deaths	Low-middle SDI	Both	Rate	1999	0.445931	0.536704	0.390443
Deaths	Low-middle SDI	Both	Rate	2000	0.449555	0.540214	0.394879
Deaths	Low-middle SDI	Both	Rate	2001	0.452328	0.54324	0.395663
Deaths	Low-middle SDI	Both	Rate	2002	0.45087	0.545498	0.394415
Deaths	Low-middle SDI	Both	Rate	2003	0.446035	0.544021	0.384851
Deaths	Low-middle SDI	Both	Rate	2004	0.442425	0.538982	0.384612
Deaths	Low-middle SDI	Both	Rate	2005	0.443032	0.53776	0.384752
Deaths	Low-middle SDI	Both	Rate	2006	0.441958	0.534362	0.385214
Deaths	Low-middle SDI	Both	Rate	2007	0.438208	0.528594	0.379447
Deaths	Low-middle SDI	Both	Rate	2008	0.438632	0.527513	0.381199
Deaths	Low-middle SDI	Both	Rate	2009	0.440797	0.524905	0.383527
Deaths	Low-middle SDI	Both	Rate	2010	0.440558	0.527455	0.383641
Deaths	Low-middle SDI	Both	Rate	2011	0.435967	0.523114	0.375837
Deaths	Low-middle SDI	Both	Rate	2012	0.431355	0.516607	0.373433
Deaths	Low-middle SDI	Both	Rate	2013	0.429652	0.511235	0.36963
Deaths	Low-middle SDI	Both	Rate	2014	0.424874	0.507477	0.365857
Deaths	Low-middle SDI	Both	Rate	2015	0.426019	0.508652	0.365479
Deaths	Low-middle SDI	Both	Rate	2016	0.42709	0.502033	0.369964
Deaths	Low-middle SDI	Both	Rate	2017	0.427438	0.497761	0.369378
Deaths	Low-middle SDI	Both	Rate	2018	0.424988	0.502114	0.368531
Deaths	Low-middle SDI	Both	Rate	2019	0.422106	0.50465	0.362175
Deaths	Low-middle SDI	Both	Rate	2020	0.425727	0.510454	0.36486
Deaths	Low-middle SDI	Both	Rate	2021	0.43401	0.515284	0.371318
Deaths	Middle SDI	Both	Rate	1990	1.11364	1.28916	0.971171
Deaths	Middle SDI	Both	Rate	1991	1.10504	1.26911	0.967958
Deaths	Middle SDI	Both	Rate	1992	1.13134	1.29183	1.00596
Deaths	Middle SDI	Both	Rate	1993	1.14655	1.29222	1.0307
Deaths	Middle SDI	Both	Rate	1994	1.17397	1.30644	1.06631
Deaths	Middle SDI	Both	Rate	1995	1.21964	1.34047	1.11205
Deaths	Middle SDI	Both	Rate	1996	1.22198	1.34598	1.11306
Deaths	Middle SDI	Both	Rate	1997	1.2056	1.31573	1.09759
Deaths	Middle SDI	Both	Rate	1998	1.22536	1.34744	1.11324
Deaths	Middle SDI	Both	Rate	1999	1.2604	1.38445	1.14046
Deaths	Middle SDI	Both	Rate	2000	1.27974	1.4271	1.15432
Deaths	Middle SDI	Both	Rate	2001	1.27142	1.40692	1.14131
Deaths	Middle SDI	Both	Rate	2002	1.17618	1.28911	1.06807
Deaths	Middle SDI	Both	Rate	2003	1.06902	1.1847	0.972723
Deaths	Middle SDI	Both	Rate	2004	1.00562	1.0931	0.926897
Deaths	Middle SDI	Both	Rate	2005	0.957952	1.04871	0.882686
Deaths	Middle SDI	Both	Rate	2006	0.928325	1.0071	0.851806
Deaths	Middle SDI	Both	Rate	2007	0.918481	1.00584	0.838004
Deaths	Middle SDI	Both	Rate	2008	0.927181	1.0023	0.850588
Deaths	Middle SDI	Both	Rate	2009	0.928774	1.01657	0.856287
Deaths	Middle SDI	Both	Rate	2010	0.911809	0.994395	0.835973
Deaths	Middle SDI	Both	Rate	2011	0.865522	0.949252	0.787293
Deaths	Middle SDI	Both	Rate	2012	0.836737	0.912596	0.759828
Deaths	Middle SDI	Both	Rate	2013	0.846306	0.927544	0.77694
Deaths	Middle SDI	Both	Rate	2014	0.861633	0.947128	0.782899
Deaths	Middle SDI	Both	Rate	2015	0.859824	0.955531	0.771255
Deaths	Middle SDI	Both	Rate	2016	0.855776	0.970575	0.759261
Deaths	Middle SDI	Both	Rate	2017	0.866304	1.01636	0.755164
Deaths	Middle SDI	Both	Rate	2018	0.873388	1.03516	0.761249
Deaths	Middle SDI	Both	Rate	2019	0.879508	1.06563	0.762752
Deaths	Middle SDI	Both	Rate	2020	0.880559	1.06239	0.752326
Deaths	Middle SDI	Both	Rate	2021	0.882448	1.0733	0.748891
DALYs (Disability-Adjusted Life Years)	Global	Both	Rate	1990	46.8905	54.0075	41.069
DALYs (Disability-Adjusted Life Years)	Global	Both	Rate	1991	47.0858	53.9911	41.3868
DALYs (Disability-Adjusted Life Years)	Global	Both	Rate	1992	48.2968	54.3747	43.4341
DALYs (Disability-Adjusted Life Years)	Global	Both	Rate	1993	49.0331	54.7368	44.244
DALYs (Disability-Adjusted Life Years)	Global	Both	Rate	1994	50.1855	55.601	45.8458
DALYs (Disability-Adjusted Life Years)	Global	Both	Rate	1995	51.8078	56.557	47.7158
DALYs (Disability-Adjusted Life Years)	Global	Both	Rate	1996	52.1945	56.6796	48.4232
DALYs (Disability-Adjusted Life Years)	Global	Both	Rate	1997	51.881	56.8799	47.7656
DALYs (Disability-Adjusted Life Years)	Global	Both	Rate	1998	52.801	57.6577	48.8375
DALYs (Disability-Adjusted Life Years)	Global	Both	Rate	1999	54.0833	58.7045	49.8164
DALYs (Disability-Adjusted Life Years)	Global	Both	Rate	2000	54.652	59.4977	49.9636
DALYs (Disability-Adjusted Life Years)	Global	Both	Rate	2001	54.1572	58.9521	49.5013
DALYs (Disability-Adjusted Life Years)	Global	Both	Rate	2002	50.399	55.2977	46.2673
DALYs (Disability-Adjusted Life Years)	Global	Both	Rate	2003	46.3752	51.824	42.5575
DALYs (Disability-Adjusted Life Years)	Global	Both	Rate	2004	44.0287	48.7679	40.8282
DALYs (Disability-Adjusted Life Years)	Global	Both	Rate	2005	42.2867	46.9853	39.2635
DALYs (Disability-Adjusted Life Years)	Global	Both	Rate	2006	40.9187	45.7687	37.8272
DALYs (Disability-Adjusted Life Years)	Global	Both	Rate	2007	40.4301	45.4866	37.2961
DALYs (Disability-Adjusted Life Years)	Global	Both	Rate	2008	40.7679	44.789	37.7749
DALYs (Disability-Adjusted Life Years)	Global	Both	Rate	2009	40.4707	44.2737	37.541
DALYs (Disability-Adjusted Life Years)	Global	Both	Rate	2010	39.6414	43.6622	36.7087
DALYs (Disability-Adjusted Life Years)	Global	Both	Rate	2011	37.7455	41.5073	34.7552
DALYs (Disability-Adjusted Life Years)	Global	Both	Rate	2012	36.3728	40.5205	33.6242
DALYs (Disability-Adjusted Life Years)	Global	Both	Rate	2013	36.332	40.3347	33.5888
DALYs (Disability-Adjusted Life Years)	Global	Both	Rate	2014	36.5137	40.588	33.4401
DALYs (Disability-Adjusted Life Years)	Global	Both	Rate	2015	36.3143	40.287	32.9783
DALYs (Disability-Adjusted Life Years)	Global	Both	Rate	2016	36.1666	40.7022	32.7316
DALYs (Disability-Adjusted Life Years)	Global	Both	Rate	2017	36.5219	41.2425	32.6535
DALYs (Disability-Adjusted Life Years)	Global	Both	Rate	2018	36.6592	41.5061	32.7214
DALYs (Disability-Adjusted Life Years)	Global	Both	Rate	2019	36.7655	41.9107	32.4856
DALYs (Disability-Adjusted Life Years)	Global	Both	Rate	2020	37.0537	42.2397	32.6873
DALYs (Disability-Adjusted Life Years)	Global	Both	Rate	2021	37.2684	43.2248	32.9669
DALYs (Disability-Adjusted Life Years)	High SDI	Both	Rate	1990	24.7619	27.8755	22.2352
DALYs (Disability-Adjusted Life Years)	High SDI	Both	Rate	1991	25.0408	28.201	22.4327
DALYs (Disability-Adjusted Life Years)	High SDI	Both	Rate	1992	25.2523	28.2768	22.7674
DALYs (Disability-Adjusted Life Years)	High SDI	Both	Rate	1993	25.2879	28.1074	22.996
DALYs (Disability-Adjusted Life Years)	High SDI	Both	Rate	1994	25.6553	28.4897	23.414
DALYs (Disability-Adjusted Life Years)	High SDI	Both	Rate	1995	25.8613	28.4925	23.9112
DALYs (Disability-Adjusted Life Years)	High SDI	Both	Rate	1996	25.9925	28.3594	24.0297
DALYs (Disability-Adjusted Life Years)	High SDI	Both	Rate	1997	24.969	26.8576	23.2722
DALYs (Disability-Adjusted Life Years)	High SDI	Both	Rate	1998	25.495	27.2217	23.8936
DALYs (Disability-Adjusted Life Years)	High SDI	Both	Rate	1999	25.4943	26.9912	24.0804
DALYs (Disability-Adjusted Life Years)	High SDI	Both	Rate	2000	24.9067	26.2894	23.6567
DALYs (Disability-Adjusted Life Years)	High SDI	Both	Rate	2001	24.6836	26.0182	23.3598
DALYs (Disability-Adjusted Life Years)	High SDI	Both	Rate	2002	23.804	25.0789	22.7187
DALYs (Disability-Adjusted Life Years)	High SDI	Both	Rate	2003	23.032	24.2228	22.0075
DALYs (Disability-Adjusted Life Years)	High SDI	Both	Rate	2004	22.0037	23.1459	20.9611
DALYs (Disability-Adjusted Life Years)	High SDI	Both	Rate	2005	21.3458	22.5032	20.3718
DALYs (Disability-Adjusted Life Years)	High SDI	Both	Rate	2006	20.6136	21.7135	19.6377
DALYs (Disability-Adjusted Life Years)	High SDI	Both	Rate	2007	20.3857	21.4762	19.4581
DALYs (Disability-Adjusted Life Years)	High SDI	Both	Rate	2008	20.5123	21.4917	19.6582
DALYs (Disability-Adjusted Life Years)	High SDI	Both	Rate	2009	20.2452	21.1713	19.5033
DALYs (Disability-Adjusted Life Years)	High SDI	Both	Rate	2010	19.8018	20.7441	19.0813
DALYs (Disability-Adjusted Life Years)	High SDI	Both	Rate	2011	19.0893	19.9606	18.4227
DALYs (Disability-Adjusted Life Years)	High SDI	Both	Rate	2012	18.5763	19.4229	17.9186
DALYs (Disability-Adjusted Life Years)	High SDI	Both	Rate	2013	18.0412	18.9278	17.3786
DALYs (Disability-Adjusted Life Years)	High SDI	Both	Rate	2014	17.7292	18.5089	17.0448
DALYs (Disability-Adjusted Life Years)	High SDI	Both	Rate	2015	17.9175	18.6279	17.2066
DALYs (Disability-Adjusted Life Years)	High SDI	Both	Rate	2016	18.1627	18.9366	17.429
DALYs (Disability-Adjusted Life Years)	High SDI	Both	Rate	2017	18.0247	18.8399	17.2563
DALYs (Disability-Adjusted Life Years)	High SDI	Both	Rate	2018	18.1415	18.9986	17.3846
DALYs (Disability-Adjusted Life Years)	High SDI	Both	Rate	2019	18.0807	19.0268	17.3152
DALYs (Disability-Adjusted Life Years)	High SDI	Both	Rate	2020	18.256	19.2685	17.33
DALYs (Disability-Adjusted Life Years)	High SDI	Both	Rate	2021	18.268	19.3682	17.2699
DALYs (Disability-Adjusted Life Years)	High-middle SDI	Both	Rate	1990	62.6227	76.0431	52.7362
DALYs (Disability-Adjusted Life Years)	High-middle SDI	Both	Rate	1991	63.6767	75.2231	53.9193
DALYs (Disability-Adjusted Life Years)	High-middle SDI	Both	Rate	1992	66.2457	77.0345	56.9838
DALYs (Disability-Adjusted Life Years)	High-middle SDI	Both	Rate	1993	67.7876	77.9146	59.0401
DALYs (Disability-Adjusted Life Years)	High-middle SDI	Both	Rate	1994	69.8521	79.7644	61.6603
DALYs (Disability-Adjusted Life Years)	High-middle SDI	Both	Rate	1995	73.1232	82.049	64.7958
DALYs (Disability-Adjusted Life Years)	High-middle SDI	Both	Rate	1996	74.8719	82.7568	67.5265
DALYs (Disability-Adjusted Life Years)	High-middle SDI	Both	Rate	1997	75.6436	84.0893	68.1566
DALYs (Disability-Adjusted Life Years)	High-middle SDI	Both	Rate	1998	77.9562	87.0485	70.0784
DALYs (Disability-Adjusted Life Years)	High-middle SDI	Both	Rate	1999	81.3304	90.7476	72.9999
DALYs (Disability-Adjusted Life Years)	High-middle SDI	Both	Rate	2000	83.4861	94.2996	75.0324
DALYs (Disability-Adjusted Life Years)	High-middle SDI	Both	Rate	2001	82.3877	92.3736	72.8342
DALYs (Disability-Adjusted Life Years)	High-middle SDI	Both	Rate	2002	74.0266	82.6621	65.0829
DALYs (Disability-Adjusted Life Years)	High-middle SDI	Both	Rate	2003	65.4768	74.1348	58.0329
DALYs (Disability-Adjusted Life Years)	High-middle SDI	Both	Rate	2004	61.1073	67.7613	54.7403
DALYs (Disability-Adjusted Life Years)	High-middle SDI	Both	Rate	2005	57.7522	64.5165	51.5239
DALYs (Disability-Adjusted Life Years)	High-middle SDI	Both	Rate	2006	54.7853	61.204	48.8119
DALYs (Disability-Adjusted Life Years)	High-middle SDI	Both	Rate	2007	54.0619	60.8967	48.295
DALYs (Disability-Adjusted Life Years)	High-middle SDI	Both	Rate	2008	55.6085	61.8662	50.3176
DALYs (Disability-Adjusted Life Years)	High-middle SDI	Both	Rate	2009	54.2908	59.9845	49.007
DALYs (Disability-Adjusted Life Years)	High-middle SDI	Both	Rate	2010	52.1591	57.9695	47.1663
DALYs (Disability-Adjusted Life Years)	High-middle SDI	Both	Rate	2011	47.7702	52.6827	43.5012
DALYs (Disability-Adjusted Life Years)	High-middle SDI	Both	Rate	2012	44.1582	49.1006	39.9101
DALYs (Disability-Adjusted Life Years)	High-middle SDI	Both	Rate	2013	43.6634	48.9517	39.3196
DALYs (Disability-Adjusted Life Years)	High-middle SDI	Both	Rate	2014	44.141	49.5298	39.7136
DALYs (Disability-Adjusted Life Years)	High-middle SDI	Both	Rate	2015	43.5844	49.3097	38.755
DALYs (Disability-Adjusted Life Years)	High-middle SDI	Both	Rate	2016	43.2878	49.0251	37.8834
DALYs (Disability-Adjusted Life Years)	High-middle SDI	Both	Rate	2017	45.1447	52.3582	39.0405
DALYs (Disability-Adjusted Life Years)	High-middle SDI	Both	Rate	2018	46.5327	55.3567	39.3056
DALYs (Disability-Adjusted Life Years)	High-middle SDI	Both	Rate	2019	47.995	58.6768	39.6176
DALYs (Disability-Adjusted Life Years)	High-middle SDI	Both	Rate	2020	49.8832	60.9491	40.3713
DALYs (Disability-Adjusted Life Years)	High-middle SDI	Both	Rate	2021	50.7802	63.6764	40.7519
DALYs (Disability-Adjusted Life Years)	Low SDI	Both	Rate	1990	37.5225	53.1735	26.6101
DALYs (Disability-Adjusted Life Years)	Low SDI	Both	Rate	1991	38.131	53.7778	27.0609
DALYs (Disability-Adjusted Life Years)	Low SDI	Both	Rate	1992	38.6032	54.4857	27.6608
DALYs (Disability-Adjusted Life Years)	Low SDI	Both	Rate	1993	39.049	54.7932	27.9173
DALYs (Disability-Adjusted Life Years)	Low SDI	Both	Rate	1994	39.6261	55.3821	28.7033
DALYs (Disability-Adjusted Life Years)	Low SDI	Both	Rate	1995	40.0458	56.1579	29.0369
DALYs (Disability-Adjusted Life Years)	Low SDI	Both	Rate	1996	40.3563	56.437	29.2308
DALYs (Disability-Adjusted Life Years)	Low SDI	Both	Rate	1997	40.3808	56.5915	29.1763
DALYs (Disability-Adjusted Life Years)	Low SDI	Both	Rate	1998	40.599	56.1783	29.6804
DALYs (Disability-Adjusted Life Years)	Low SDI	Both	Rate	1999	40.5565	56.0107	29.5418
DALYs (Disability-Adjusted Life Years)	Low SDI	Both	Rate	2000	40.2101	56.5101	29.5427
DALYs (Disability-Adjusted Life Years)	Low SDI	Both	Rate	2001	40.0604	55.4424	29.7181
DALYs (Disability-Adjusted Life Years)	Low SDI	Both	Rate	2002	39.1759	54.7485	29.0636
DALYs (Disability-Adjusted Life Years)	Low SDI	Both	Rate	2003	38.5679	54.1257	28.9898
DALYs (Disability-Adjusted Life Years)	Low SDI	Both	Rate	2004	38.1205	52.7714	29.1146
DALYs (Disability-Adjusted Life Years)	Low SDI	Both	Rate	2005	37.6966	51.7837	29.0186
DALYs (Disability-Adjusted Life Years)	Low SDI	Both	Rate	2006	37.2729	50.8196	28.599
DALYs (Disability-Adjusted Life Years)	Low SDI	Both	Rate	2007	37.2512	50.6112	28.7981
DALYs (Disability-Adjusted Life Years)	Low SDI	Both	Rate	2008	36.7219	50.255	28.5876
DALYs (Disability-Adjusted Life Years)	Low SDI	Both	Rate	2009	36.4617	49.7618	28.1859
DALYs (Disability-Adjusted Life Years)	Low SDI	Both	Rate	2010	36.3305	48.9968	28.1542
DALYs (Disability-Adjusted Life Years)	Low SDI	Both	Rate	2011	35.9711	48.6185	28.0758
DALYs (Disability-Adjusted Life Years)	Low SDI	Both	Rate	2012	35.8105	48.7189	28.133
DALYs (Disability-Adjusted Life Years)	Low SDI	Both	Rate	2013	35.8481	47.8464	28.511
DALYs (Disability-Adjusted Life Years)	Low SDI	Both	Rate	2014	35.707	48.0416	28.3485
DALYs (Disability-Adjusted Life Years)	Low SDI	Both	Rate	2015	35.263	47.3923	28.0301
DALYs (Disability-Adjusted Life Years)	Low SDI	Both	Rate	2016	35.2211	47.1366	27.9643
DALYs (Disability-Adjusted Life Years)	Low SDI	Both	Rate	2017	34.9274	46.7621	27.9317
DALYs (Disability-Adjusted Life Years)	Low SDI	Both	Rate	2018	34.1067	45.941	27.2238
DALYs (Disability-Adjusted Life Years)	Low SDI	Both	Rate	2019	33.4121	45.339	26.3478
DALYs (Disability-Adjusted Life Years)	Low SDI	Both	Rate	2020	33.3213	45.2268	26.1692
DALYs (Disability-Adjusted Life Years)	Low SDI	Both	Rate	2021	33.3074	44.8315	26.021
DALYs (Disability-Adjusted Life Years)	Low-middle SDI	Both	Rate	1990	22.9274	29.023	19.5402
DALYs (Disability-Adjusted Life Years)	Low-middle SDI	Both	Rate	1991	23.2255	29.182	19.897
DALYs (Disability-Adjusted Life Years)	Low-middle SDI	Both	Rate	1992	23.6577	29.4343	20.3502
DALYs (Disability-Adjusted Life Years)	Low-middle SDI	Both	Rate	1993	24.1634	30.0181	20.901
DALYs (Disability-Adjusted Life Years)	Low-middle SDI	Both	Rate	1994	24.7135	30.3356	21.474
DALYs (Disability-Adjusted Life Years)	Low-middle SDI	Both	Rate	1995	24.8631	30.501	21.7688
DALYs (Disability-Adjusted Life Years)	Low-middle SDI	Both	Rate	1996	24.9567	30.6986	21.8186
DALYs (Disability-Adjusted Life Years)	Low-middle SDI	Both	Rate	1997	25.411	31.3008	22.2792
DALYs (Disability-Adjusted Life Years)	Low-middle SDI	Both	Rate	1998	25.8649	31.4132	22.751
DALYs (Disability-Adjusted Life Years)	Low-middle SDI	Both	Rate	1999	26.3048	31.6262	23.0873
DALYs (Disability-Adjusted Life Years)	Low-middle SDI	Both	Rate	2000	26.5157	31.7735	23.3193
DALYs (Disability-Adjusted Life Years)	Low-middle SDI	Both	Rate	2001	26.6684	32.0311	23.3575
DALYs (Disability-Adjusted Life Years)	Low-middle SDI	Both	Rate	2002	26.5813	32.1552	23.2877
DALYs (Disability-Adjusted Life Years)	Low-middle SDI	Both	Rate	2003	26.3089	32.09	22.7677
DALYs (Disability-Adjusted Life Years)	Low-middle SDI	Both	Rate	2004	26.1112	31.7424	22.7592
DALYs (Disability-Adjusted Life Years)	Low-middle SDI	Both	Rate	2005	26.1518	31.7068	22.7535
DALYs (Disability-Adjusted Life Years)	Low-middle SDI	Both	Rate	2006	26.0795	31.4373	22.7856
DALYs (Disability-Adjusted Life Years)	Low-middle SDI	Both	Rate	2007	25.8466	31.1792	22.3982
DALYs (Disability-Adjusted Life Years)	Low-middle SDI	Both	Rate	2008	25.87	31.0489	22.5124
DALYs (Disability-Adjusted Life Years)	Low-middle SDI	Both	Rate	2009	25.9959	30.882	22.6579
DALYs (Disability-Adjusted Life Years)	Low-middle SDI	Both	Rate	2010	25.997	31.1422	22.6618
DALYs (Disability-Adjusted Life Years)	Low-middle SDI	Both	Rate	2011	25.7435	30.8979	22.2238
DALYs (Disability-Adjusted Life Years)	Low-middle SDI	Both	Rate	2012	25.4494	30.4362	22.054
DALYs (Disability-Adjusted Life Years)	Low-middle SDI	Both	Rate	2013	25.3266	30.1103	21.8154
DALYs (Disability-Adjusted Life Years)	Low-middle SDI	Both	Rate	2014	25.0281	29.9445	21.5325
DALYs (Disability-Adjusted Life Years)	Low-middle SDI	Both	Rate	2015	25.0768	29.9454	21.5325
DALYs (Disability-Adjusted Life Years)	Low-middle SDI	Both	Rate	2016	25.1171	29.5699	21.7355
DALYs (Disability-Adjusted Life Years)	Low-middle SDI	Both	Rate	2017	25.1161	29.246	21.705
DALYs (Disability-Adjusted Life Years)	Low-middle SDI	Both	Rate	2018	24.9671	29.5313	21.672
DALYs (Disability-Adjusted Life Years)	Low-middle SDI	Both	Rate	2019	24.787	29.7156	21.2764
DALYs (Disability-Adjusted Life Years)	Low-middle SDI	Both	Rate	2020	24.9867	30.0565	21.4183
DALYs (Disability-Adjusted Life Years)	Low-middle SDI	Both	Rate	2021	25.4629	30.2864	21.7331
DALYs (Disability-Adjusted Life Years)	Middle SDI	Both	Rate	1990	64.4342	74.6321	56.3061
DALYs (Disability-Adjusted Life Years)	Middle SDI	Both	Rate	1991	63.9211	73.3038	56.0403
DALYs (Disability-Adjusted Life Years)	Middle SDI	Both	Rate	1992	65.5139	74.7441	58.4122
DALYs (Disability-Adjusted Life Years)	Middle SDI	Both	Rate	1993	66.4584	74.6781	59.8618
DALYs (Disability-Adjusted Life Years)	Middle SDI	Both	Rate	1994	68.1551	75.7083	61.9544
DALYs (Disability-Adjusted Life Years)	Middle SDI	Both	Rate	1995	70.9238	77.8777	64.8079
DALYs (Disability-Adjusted Life Years)	Middle SDI	Both	Rate	1996	71.1045	78.3058	64.8778
DALYs (Disability-Adjusted Life Years)	Middle SDI	Both	Rate	1997	70.1138	76.4877	63.9139
DALYs (Disability-Adjusted Life Years)	Middle SDI	Both	Rate	1998	71.0667	78.0519	64.6129
DALYs (Disability-Adjusted Life Years)	Middle SDI	Both	Rate	1999	72.731	79.812	65.9053
DALYs (Disability-Adjusted Life Years)	Middle SDI	Both	Rate	2000	73.4467	81.6526	66.2895
DALYs (Disability-Adjusted Life Years)	Middle SDI	Both	Rate	2001	72.714	80.2103	65.5006
DALYs (Disability-Adjusted Life Years)	Middle SDI	Both	Rate	2002	67.1587	73.5011	61.0319
DALYs (Disability-Adjusted Life Years)	Middle SDI	Both	Rate	2003	60.9295	67.454	55.5302
DALYs (Disability-Adjusted Life Years)	Middle SDI	Both	Rate	2004	57.2683	62.2361	52.8738
DALYs (Disability-Adjusted Life Years)	Middle SDI	Both	Rate	2005	54.4977	59.6276	50.3272
DALYs (Disability-Adjusted Life Years)	Middle SDI	Both	Rate	2006	52.7455	57.1694	48.4423
DALYs (Disability-Adjusted Life Years)	Middle SDI	Both	Rate	2007	52.167	57.0182	47.7313
DALYs (Disability-Adjusted Life Years)	Middle SDI	Both	Rate	2008	52.6898	56.9119	48.436
DALYs (Disability-Adjusted Life Years)	Middle SDI	Both	Rate	2009	52.8611	57.7809	48.8147
DALYs (Disability-Adjusted Life Years)	Middle SDI	Both	Rate	2010	51.9679	56.603	47.7192
DALYs (Disability-Adjusted Life Years)	Middle SDI	Both	Rate	2011	49.3947	54.0769	45.0029
DALYs (Disability-Adjusted Life Years)	Middle SDI	Both	Rate	2012	47.8096	52.0983	43.5393
DALYs (Disability-Adjusted Life Years)	Middle SDI	Both	Rate	2013	48.4347	52.9387	44.5217
DALYs (Disability-Adjusted Life Years)	Middle SDI	Both	Rate	2014	49.3764	54.1897	44.9495
DALYs (Disability-Adjusted Life Years)	Middle SDI	Both	Rate	2015	49.3189	54.7829	44.2926
DALYs (Disability-Adjusted Life Years)	Middle SDI	Both	Rate	2016	49.085	55.6544	43.6092
DALYs (Disability-Adjusted Life Years)	Middle SDI	Both	Rate	2017	49.6307	58.0627	43.3747
DALYs (Disability-Adjusted Life Years)	Middle SDI	Both	Rate	2018	49.9874	59.1577	43.6208
DALYs (Disability-Adjusted Life Years)	Middle SDI	Both	Rate	2019	50.263	60.7643	43.6212
DALYs (Disability-Adjusted Life Years)	Middle SDI	Both	Rate	2020	50.2439	60.5676	43.0962
DALYs (Disability-Adjusted Life Years)	Middle SDI	Both	Rate	2021	50.2684	60.9669	42.7469
Incidence	Global	Female	Rate	1990	0.459826	0.531394	0.395304
Incidence	Global	Female	Rate	1991	0.46892	0.53504	0.410013
Incidence	Global	Female	Rate	1992	0.476546	0.538001	0.424748
Incidence	Global	Female	Rate	1993	0.482345	0.542117	0.43731
Incidence	Global	Female	Rate	1994	0.485969	0.543547	0.440775
Incidence	Global	Female	Rate	1995	0.487904	0.546347	0.440506
Incidence	Global	Female	Rate	1996	0.490081	0.543755	0.446945
Incidence	Global	Female	Rate	1997	0.493439	0.547352	0.452497
Incidence	Global	Female	Rate	1998	0.497477	0.550367	0.457943
Incidence	Global	Female	Rate	1999	0.500446	0.556575	0.458131
Incidence	Global	Female	Rate	2000	0.500936	0.561702	0.456502
Incidence	Global	Female	Rate	2001	0.492422	0.546859	0.453141
Incidence	Global	Female	Rate	2002	0.473732	0.522341	0.438699
Incidence	Global	Female	Rate	2003	0.451051	0.494278	0.419899
Incidence	Global	Female	Rate	2004	0.431084	0.470809	0.401544
Incidence	Global	Female	Rate	2005	0.419741	0.459403	0.388848
Incidence	Global	Female	Rate	2006	0.415028	0.452024	0.385998
Incidence	Global	Female	Rate	2007	0.410997	0.446903	0.382903
Incidence	Global	Female	Rate	2008	0.407607	0.444525	0.378953
Incidence	Global	Female	Rate	2009	0.404577	0.442908	0.374111
Incidence	Global	Female	Rate	2010	0.401501	0.441933	0.37117
Incidence	Global	Female	Rate	2011	0.396972	0.435318	0.368788
Incidence	Global	Female	Rate	2012	0.39114	0.426103	0.364562
Incidence	Global	Female	Rate	2013	0.385779	0.418794	0.358759
Incidence	Global	Female	Rate	2014	0.382422	0.417952	0.35196
Incidence	Global	Female	Rate	2015	0.381969	0.419389	0.348754
Incidence	Global	Female	Rate	2016	0.383853	0.421853	0.352707
Incidence	Global	Female	Rate	2017	0.386639	0.425871	0.355675
Incidence	Global	Female	Rate	2018	0.389826	0.434946	0.356616
Incidence	Global	Female	Rate	2019	0.393073	0.44231	0.354568
Incidence	Global	Female	Rate	2020	0.396148	0.444588	0.354234
Incidence	Global	Female	Rate	2021	0.400806	0.448254	0.360977
Incidence	High SDI	Female	Rate	1990	0.269578	0.295416	0.245974
Incidence	High SDI	Female	Rate	1991	0.275996	0.29984	0.255356
Incidence	High SDI	Female	Rate	1992	0.281198	0.303112	0.262
Incidence	High SDI	Female	Rate	1993	0.28706	0.306094	0.268682
Incidence	High SDI	Female	Rate	1994	0.291858	0.310868	0.273753
Incidence	High SDI	Female	Rate	1995	0.295126	0.314955	0.277244
Incidence	High SDI	Female	Rate	1996	0.299212	0.318182	0.282263
Incidence	High SDI	Female	Rate	1997	0.304804	0.323163	0.28872
Incidence	High SDI	Female	Rate	1998	0.310641	0.328372	0.294495
Incidence	High SDI	Female	Rate	1999	0.31543	0.33411	0.29941
Incidence	High SDI	Female	Rate	2000	0.318438	0.337958	0.300738
Incidence	High SDI	Female	Rate	2001	0.318602	0.335906	0.301984
Incidence	High SDI	Female	Rate	2002	0.31748	0.335197	0.301383
Incidence	High SDI	Female	Rate	2003	0.315456	0.332886	0.299739
Incidence	High SDI	Female	Rate	2004	0.314257	0.333042	0.29787
Incidence	High SDI	Female	Rate	2005	0.314241	0.335033	0.296544
Incidence	High SDI	Female	Rate	2006	0.317805	0.336763	0.301035
Incidence	High SDI	Female	Rate	2007	0.322717	0.340713	0.306777
Incidence	High SDI	Female	Rate	2008	0.327787	0.344875	0.312204
Incidence	High SDI	Female	Rate	2009	0.331821	0.350109	0.31462
Incidence	High SDI	Female	Rate	2010	0.333645	0.354384	0.315079
Incidence	High SDI	Female	Rate	2011	0.332805	0.351275	0.315629
Incidence	High SDI	Female	Rate	2012	0.331052	0.348421	0.313791
Incidence	High SDI	Female	Rate	2013	0.329311	0.346888	0.313037
Incidence	High SDI	Female	Rate	2014	0.328635	0.346948	0.312123
Incidence	High SDI	Female	Rate	2015	0.329846	0.349746	0.311735
Incidence	High SDI	Female	Rate	2016	0.333658	0.352325	0.31718
Incidence	High SDI	Female	Rate	2017	0.339442	0.358034	0.324154
Incidence	High SDI	Female	Rate	2018	0.345227	0.364292	0.327968
Incidence	High SDI	Female	Rate	2019	0.348502	0.368148	0.330251
Incidence	High SDI	Female	Rate	2020	0.348736	0.369573	0.328676
Incidence	High SDI	Female	Rate	2021	0.344748	0.366029	0.324368
Incidence	High-middle SDI	Female	Rate	1990	0.506163	0.625404	0.400995
Incidence	High-middle SDI	Female	Rate	1991	0.526342	0.622896	0.436771
Incidence	High-middle SDI	Female	Rate	1992	0.544563	0.627291	0.465818
Incidence	High-middle SDI	Female	Rate	1993	0.559442	0.635808	0.487154
Incidence	High-middle SDI	Female	Rate	1994	0.57019	0.650242	0.493495
Incidence	High-middle SDI	Female	Rate	1995	0.576963	0.666518	0.492652
Incidence	High-middle SDI	Female	Rate	1996	0.582388	0.664176	0.507491
Incidence	High-middle SDI	Female	Rate	1997	0.588665	0.665478	0.518671
Incidence	High-middle SDI	Female	Rate	1998	0.596058	0.671664	0.53136
Incidence	High-middle SDI	Female	Rate	1999	0.602186	0.6836	0.536651
Incidence	High-middle SDI	Female	Rate	2000	0.604248	0.694682	0.5271
Incidence	High-middle SDI	Female	Rate	2001	0.588197	0.664759	0.525293
Incidence	High-middle SDI	Female	Rate	2002	0.550329	0.613874	0.493641
Incidence	High-middle SDI	Female	Rate	2003	0.50352	0.553249	0.455277
Incidence	High-middle SDI	Female	Rate	2004	0.461838	0.511616	0.417389
Incidence	High-middle SDI	Female	Rate	2005	0.438506	0.491415	0.387157
Incidence	High-middle SDI	Female	Rate	2006	0.430441	0.474284	0.386364
Incidence	High-middle SDI	Female	Rate	2007	0.425309	0.46593	0.38488
Incidence	High-middle SDI	Female	Rate	2008	0.421823	0.462082	0.382891
Incidence	High-middle SDI	Female	Rate	2009	0.418467	0.462487	0.373673
Incidence	High-middle SDI	Female	Rate	2010	0.413257	0.461737	0.368317
Incidence	High-middle SDI	Female	Rate	2011	0.403889	0.448126	0.366125
Incidence	High-middle SDI	Female	Rate	2012	0.392011	0.43192	0.359398
Incidence	High-middle SDI	Female	Rate	2013	0.380956	0.421105	0.345013
Incidence	High-middle SDI	Female	Rate	2014	0.373533	0.420871	0.330565
Incidence	High-middle SDI	Female	Rate	2015	0.371577	0.427868	0.317204
Incidence	High-middle SDI	Female	Rate	2016	0.373489	0.423474	0.331012
Incidence	High-middle SDI	Female	Rate	2017	0.376363	0.43295	0.328768
Incidence	High-middle SDI	Female	Rate	2018	0.379976	0.448493	0.322897
Incidence	High-middle SDI	Female	Rate	2019	0.384441	0.471241	0.311068
Incidence	High-middle SDI	Female	Rate	2020	0.387642	0.485199	0.311803
Incidence	High-middle SDI	Female	Rate	2021	0.391339	0.492637	0.312024
Incidence	Low SDI	Female	Rate	1990	0.543621	0.767978	0.401214
Incidence	Low SDI	Female	Rate	1991	0.549374	0.772843	0.404504
Incidence	Low SDI	Female	Rate	1992	0.554337	0.775377	0.406662
Incidence	Low SDI	Female	Rate	1993	0.558506	0.778418	0.409975
Incidence	Low SDI	Female	Rate	1994	0.560824	0.78632	0.413499
Incidence	Low SDI	Female	Rate	1995	0.561658	0.793781	0.412916
Incidence	Low SDI	Female	Rate	1996	0.562192	0.788285	0.412966
Incidence	Low SDI	Female	Rate	1997	0.561698	0.782997	0.413042
Incidence	Low SDI	Female	Rate	1998	0.560039	0.775645	0.413293
Incidence	Low SDI	Female	Rate	1999	0.558038	0.766012	0.412079
Incidence	Low SDI	Female	Rate	2000	0.556061	0.766982	0.408569
Incidence	Low SDI	Female	Rate	2001	0.552509	0.754699	0.409566
Incidence	Low SDI	Female	Rate	2002	0.546817	0.749772	0.411402
Incidence	Low SDI	Female	Rate	2003	0.5404	0.738857	0.411364
Incidence	Low SDI	Female	Rate	2004	0.534104	0.731672	0.407236
Incidence	Low SDI	Female	Rate	2005	0.528953	0.724565	0.404348
Incidence	Low SDI	Female	Rate	2006	0.523786	0.716875	0.402969
Incidence	Low SDI	Female	Rate	2007	0.517207	0.699167	0.397185
Incidence	Low SDI	Female	Rate	2008	0.510366	0.689016	0.389784
Incidence	Low SDI	Female	Rate	2009	0.504592	0.684222	0.382302
Incidence	Low SDI	Female	Rate	2010	0.501297	0.682076	0.379285
Incidence	Low SDI	Female	Rate	2011	0.499583	0.674083	0.381366
Incidence	Low SDI	Female	Rate	2012	0.497663	0.662667	0.383706
Incidence	Low SDI	Female	Rate	2013	0.495809	0.656417	0.383144
Incidence	Low SDI	Female	Rate	2014	0.494328	0.6491	0.384087
Incidence	Low SDI	Female	Rate	2015	0.493283	0.644833	0.38513
Incidence	Low SDI	Female	Rate	2016	0.491857	0.639546	0.3834
Incidence	Low SDI	Female	Rate	2017	0.489754	0.636765	0.382007
Incidence	Low SDI	Female	Rate	2018	0.487837	0.631509	0.381155
Incidence	Low SDI	Female	Rate	2019	0.487204	0.631076	0.377817
Incidence	Low SDI	Female	Rate	2020	0.488944	0.640464	0.372774
Incidence	Low SDI	Female	Rate	2021	0.490993	0.646803	0.376334
Incidence	Low-middle SDI	Female	Rate	1990	0.328471	0.394504	0.278701
Incidence	Low-middle SDI	Female	Rate	1991	0.330007	0.393539	0.282005
Incidence	Low-middle SDI	Female	Rate	1992	0.331843	0.390968	0.286551
Incidence	Low-middle SDI	Female	Rate	1993	0.333811	0.390136	0.288525
Incidence	Low-middle SDI	Female	Rate	1994	0.335785	0.38975	0.291688
Incidence	Low-middle SDI	Female	Rate	1995	0.337534	0.391757	0.296003
Incidence	Low-middle SDI	Female	Rate	1996	0.339756	0.393318	0.297947
Incidence	Low-middle SDI	Female	Rate	1997	0.342756	0.393787	0.301871
Incidence	Low-middle SDI	Female	Rate	1998	0.346132	0.396454	0.306864
Incidence	Low-middle SDI	Female	Rate	1999	0.349409	0.400038	0.310405
Incidence	Low-middle SDI	Female	Rate	2000	0.351983	0.405176	0.313098
Incidence	Low-middle SDI	Female	Rate	2001	0.353665	0.4043	0.313847
Incidence	Low-middle SDI	Female	Rate	2002	0.354773	0.406845	0.314489
Incidence	Low-middle SDI	Female	Rate	2003	0.355331	0.406794	0.315149
Incidence	Low-middle SDI	Female	Rate	2004	0.355538	0.408598	0.314445
Incidence	Low-middle SDI	Female	Rate	2005	0.355675	0.40867	0.312385
Incidence	Low-middle SDI	Female	Rate	2006	0.35614	0.407156	0.314151
Incidence	Low-middle SDI	Female	Rate	2007	0.356976	0.4071	0.316478
Incidence	Low-middle SDI	Female	Rate	2008	0.357924	0.408615	0.318677
Incidence	Low-middle SDI	Female	Rate	2009	0.35875	0.411157	0.318955
Incidence	Low-middle SDI	Female	Rate	2010	0.359275	0.412616	0.318515
Incidence	Low-middle SDI	Female	Rate	2011	0.358565	0.412052	0.318902
Incidence	Low-middle SDI	Female	Rate	2012	0.356364	0.407365	0.317051
Incidence	Low-middle SDI	Female	Rate	2013	0.353686	0.403005	0.312929
Incidence	Low-middle SDI	Female	Rate	2014	0.351513	0.399201	0.310564
Incidence	Low-middle SDI	Female	Rate	2015	0.350733	0.401586	0.308629
Incidence	Low-middle SDI	Female	Rate	2016	0.349901	0.398079	0.310046
Incidence	Low-middle SDI	Female	Rate	2017	0.347961	0.392874	0.307932
Incidence	Low-middle SDI	Female	Rate	2018	0.346368	0.39309	0.307091
Incidence	Low-middle SDI	Female	Rate	2019	0.346672	0.393144	0.304912
Incidence	Low-middle SDI	Female	Rate	2020	0.350221	0.404123	0.30705
Incidence	Low-middle SDI	Female	Rate	2021	0.35784	0.411619	0.310801
Incidence	Middle SDI	Female	Rate	1990	0.578529	0.693659	0.477192
Incidence	Middle SDI	Female	Rate	1991	0.58685	0.686408	0.503364
Incidence	Middle SDI	Female	Rate	1992	0.593077	0.678594	0.518694
Incidence	Middle SDI	Female	Rate	1993	0.59627	0.671371	0.529142
Incidence	Middle SDI	Female	Rate	1994	0.596887	0.670723	0.535053
Incidence	Middle SDI	Female	Rate	1995	0.596237	0.67452	0.531674
Incidence	Middle SDI	Female	Rate	1996	0.596494	0.663938	0.541615
Incidence	Middle SDI	Female	Rate	1997	0.598725	0.660904	0.54628
Incidence	Middle SDI	Female	Rate	1998	0.602021	0.662025	0.547396
Incidence	Middle SDI	Female	Rate	1999	0.603284	0.669961	0.544882
Incidence	Middle SDI	Female	Rate	2000	0.60064	0.675651	0.537996
Incidence	Middle SDI	Female	Rate	2001	0.583985	0.645309	0.53119
Incidence	Middle SDI	Female	Rate	2002	0.551268	0.604857	0.509545
Incidence	Middle SDI	Female	Rate	2003	0.512698	0.558279	0.477753
Incidence	Middle SDI	Female	Rate	2004	0.478916	0.522532	0.44326
Incidence	Middle SDI	Female	Rate	2005	0.459456	0.506748	0.42133
Incidence	Middle SDI	Female	Rate	2006	0.449623	0.487461	0.417674
Incidence	Middle SDI	Female	Rate	2007	0.439892	0.477295	0.409579
Incidence	Middle SDI	Female	Rate	2008	0.431093	0.465281	0.400688
Incidence	Middle SDI	Female	Rate	2009	0.423337	0.461023	0.392373
Incidence	Middle SDI	Female	Rate	2010	0.416526	0.454684	0.382628
Incidence	Middle SDI	Female	Rate	2011	0.408723	0.442482	0.379912
Incidence	Middle SDI	Female	Rate	2012	0.399583	0.431377	0.373742
Incidence	Middle SDI	Female	Rate	2013	0.39152	0.422843	0.365071
Incidence	Middle SDI	Female	Rate	2014	0.386594	0.420701	0.355082
Incidence	Middle SDI	Female	Rate	2015	0.385789	0.426999	0.347545
Incidence	Middle SDI	Female	Rate	2016	0.38957	0.427482	0.355559
Incidence	Middle SDI	Female	Rate	2017	0.396283	0.434531	0.360551
Incidence	Middle SDI	Female	Rate	2018	0.40367	0.454871	0.36113
Incidence	Middle SDI	Female	Rate	2019	0.409693	0.478699	0.353574
Incidence	Middle SDI	Female	Rate	2020	0.413059	0.476993	0.352225
Incidence	Middle SDI	Female	Rate	2021	0.419155	0.493258	0.356489
Deaths	Global	Female	Rate	1990	0.413489	0.478649	0.354788
Deaths	Global	Female	Rate	1991	0.410471	0.472321	0.356785
Deaths	Global	Female	Rate	1992	0.417501	0.476928	0.369755
Deaths	Global	Female	Rate	1993	0.420521	0.471245	0.37372
Deaths	Global	Female	Rate	1994	0.429373	0.482548	0.383103
Deaths	Global	Female	Rate	1995	0.434127	0.487307	0.39177
Deaths	Global	Female	Rate	1996	0.434702	0.477319	0.394734
Deaths	Global	Female	Rate	1997	0.433932	0.480764	0.3959
Deaths	Global	Female	Rate	1998	0.435439	0.488914	0.397142
Deaths	Global	Female	Rate	1999	0.438147	0.488825	0.398225
Deaths	Global	Female	Rate	2000	0.438216	0.491381	0.398872
Deaths	Global	Female	Rate	2001	0.433378	0.479271	0.396868
Deaths	Global	Female	Rate	2002	0.410707	0.455494	0.373712
Deaths	Global	Female	Rate	2003	0.385156	0.429626	0.352797
Deaths	Global	Female	Rate	2004	0.371207	0.408461	0.342535
Deaths	Global	Female	Rate	2005	0.360377	0.396032	0.33315
Deaths	Global	Female	Rate	2006	0.351235	0.388123	0.325562
Deaths	Global	Female	Rate	2007	0.344281	0.384007	0.317086
Deaths	Global	Female	Rate	2008	0.34404	0.381095	0.316653
Deaths	Global	Female	Rate	2009	0.342696	0.375305	0.315337
Deaths	Global	Female	Rate	2010	0.337406	0.373704	0.309895
Deaths	Global	Female	Rate	2011	0.325708	0.363516	0.296745
Deaths	Global	Female	Rate	2012	0.318831	0.357053	0.290608
Deaths	Global	Female	Rate	2013	0.319154	0.356081	0.290696
Deaths	Global	Female	Rate	2014	0.318539	0.353654	0.289925
Deaths	Global	Female	Rate	2015	0.31753	0.351829	0.289017
Deaths	Global	Female	Rate	2016	0.320484	0.354704	0.291251
Deaths	Global	Female	Rate	2017	0.322806	0.361057	0.294377
Deaths	Global	Female	Rate	2018	0.322123	0.358899	0.290499
Deaths	Global	Female	Rate	2019	0.322588	0.365074	0.290421
Deaths	Global	Female	Rate	2020	0.324618	0.364814	0.288282
Deaths	Global	Female	Rate	2021	0.328367	0.367206	0.294402
Deaths	High SDI	Female	Rate	1990	0.205428	0.225302	0.186156
Deaths	High SDI	Female	Rate	1991	0.20223	0.22236	0.184724
Deaths	High SDI	Female	Rate	1992	0.20452	0.222153	0.188817
Deaths	High SDI	Female	Rate	1993	0.202307	0.21856	0.187033
Deaths	High SDI	Female	Rate	1994	0.205114	0.220425	0.191271
Deaths	High SDI	Female	Rate	1995	0.208686	0.222835	0.195822
Deaths	High SDI	Female	Rate	1996	0.211005	0.223958	0.19814
Deaths	High SDI	Female	Rate	1997	0.207257	0.22059	0.195411
Deaths	High SDI	Female	Rate	1998	0.209692	0.221955	0.197964
Deaths	High SDI	Female	Rate	1999	0.211616	0.223175	0.201271
Deaths	High SDI	Female	Rate	2000	0.208549	0.219779	0.198566
Deaths	High SDI	Female	Rate	2001	0.207083	0.218321	0.197487
Deaths	High SDI	Female	Rate	2002	0.205597	0.215793	0.196288
Deaths	High SDI	Female	Rate	2003	0.201222	0.211192	0.192055
Deaths	High SDI	Female	Rate	2004	0.19405	0.202762	0.185738
Deaths	High SDI	Female	Rate	2005	0.191457	0.200889	0.18265
Deaths	High SDI	Female	Rate	2006	0.192758	0.202678	0.184482
Deaths	High SDI	Female	Rate	2007	0.194323	0.203738	0.186118
Deaths	High SDI	Female	Rate	2008	0.196649	0.205884	0.188608
Deaths	High SDI	Female	Rate	2009	0.198701	0.208193	0.191809
Deaths	High SDI	Female	Rate	2010	0.195748	0.204735	0.188751
Deaths	High SDI	Female	Rate	2011	0.191848	0.20003	0.185071
Deaths	High SDI	Female	Rate	2012	0.186286	0.19398	0.179777
Deaths	High SDI	Female	Rate	2013	0.185024	0.192956	0.178265
Deaths	High SDI	Female	Rate	2014	0.187398	0.194855	0.179927
Deaths	High SDI	Female	Rate	2015	0.193326	0.200958	0.185787
Deaths	High SDI	Female	Rate	2016	0.20181	0.209899	0.193527
Deaths	High SDI	Female	Rate	2017	0.204532	0.212886	0.196587
Deaths	High SDI	Female	Rate	2018	0.206024	0.21517	0.196958
Deaths	High SDI	Female	Rate	2019	0.205059	0.214607	0.195983
Deaths	High SDI	Female	Rate	2020	0.204677	0.214798	0.194931
Deaths	High SDI	Female	Rate	2021	0.202026	0.212449	0.192252
Deaths	High-middle SDI	Female	Rate	1990	0.452962	0.560597	0.360658
Deaths	High-middle SDI	Female	Rate	1991	0.451106	0.55232	0.37348
Deaths	High-middle SDI	Female	Rate	1992	0.46012	0.546781	0.377459
Deaths	High-middle SDI	Female	Rate	1993	0.475853	0.553726	0.401413
Deaths	High-middle SDI	Female	Rate	1994	0.493864	0.573204	0.415774
Deaths	High-middle SDI	Female	Rate	1995	0.510364	0.590983	0.435652
Deaths	High-middle SDI	Female	Rate	1996	0.51949	0.60496	0.450146
Deaths	High-middle SDI	Female	Rate	1997	0.521505	0.596465	0.45289
Deaths	High-middle SDI	Female	Rate	1998	0.522011	0.603785	0.44843
Deaths	High-middle SDI	Female	Rate	1999	0.527031	0.609167	0.459786
Deaths	High-middle SDI	Female	Rate	2000	0.522659	0.601033	0.456102
Deaths	High-middle SDI	Female	Rate	2001	0.511582	0.582581	0.44746
Deaths	High-middle SDI	Female	Rate	2002	0.460618	0.522612	0.40312
Deaths	High-middle SDI	Female	Rate	2003	0.403459	0.474226	0.348951
Deaths	High-middle SDI	Female	Rate	2004	0.380206	0.434026	0.339661
Deaths	High-middle SDI	Female	Rate	2005	0.364976	0.40869	0.324536
Deaths	High-middle SDI	Female	Rate	2006	0.347615	0.39692	0.309498
Deaths	High-middle SDI	Female	Rate	2007	0.340273	0.384083	0.301182
Deaths	High-middle SDI	Female	Rate	2008	0.344595	0.385291	0.30891
Deaths	High-middle SDI	Female	Rate	2009	0.339585	0.379992	0.306588
Deaths	High-middle SDI	Female	Rate	2010	0.329967	0.369708	0.29438
Deaths	High-middle SDI	Female	Rate	2011	0.308472	0.34298	0.273711
Deaths	High-middle SDI	Female	Rate	2012	0.292883	0.33034	0.260822
Deaths	High-middle SDI	Female	Rate	2013	0.289152	0.328755	0.255718
Deaths	High-middle SDI	Female	Rate	2014	0.291559	0.334262	0.257882
Deaths	High-middle SDI	Female	Rate	2015	0.285878	0.328489	0.246509
Deaths	High-middle SDI	Female	Rate	2016	0.285084	0.329909	0.245985
Deaths	High-middle SDI	Female	Rate	2017	0.286195	0.334333	0.242325
Deaths	High-middle SDI	Female	Rate	2018	0.286314	0.347759	0.238394
Deaths	High-middle SDI	Female	Rate	2019	0.286683	0.351747	0.232581
Deaths	High-middle SDI	Female	Rate	2020	0.287574	0.355648	0.234226
Deaths	High-middle SDI	Female	Rate	2021	0.289068	0.36397	0.232195
Deaths	Low SDI	Female	Rate	1990	0.509324	0.721456	0.376162
Deaths	Low SDI	Female	Rate	1991	0.516197	0.720265	0.381972
Deaths	Low SDI	Female	Rate	1992	0.518463	0.730583	0.378752
Deaths	Low SDI	Female	Rate	1993	0.518884	0.734715	0.380664
Deaths	Low SDI	Female	Rate	1994	0.522498	0.730275	0.385013
Deaths	Low SDI	Female	Rate	1995	0.526234	0.741919	0.388368
Deaths	Low SDI	Female	Rate	1996	0.527685	0.735952	0.387944
Deaths	Low SDI	Female	Rate	1997	0.525438	0.740374	0.387165
Deaths	Low SDI	Female	Rate	1998	0.525866	0.73382	0.387803
Deaths	Low SDI	Female	Rate	1999	0.524338	0.726541	0.38558
Deaths	Low SDI	Female	Rate	2000	0.521137	0.719794	0.384407
Deaths	Low SDI	Female	Rate	2001	0.520591	0.720404	0.388641
Deaths	Low SDI	Female	Rate	2002	0.510196	0.709585	0.378622
Deaths	Low SDI	Female	Rate	2003	0.503391	0.696777	0.377558
Deaths	Low SDI	Female	Rate	2004	0.500335	0.691973	0.377268
Deaths	Low SDI	Female	Rate	2005	0.495362	0.678964	0.378365
Deaths	Low SDI	Female	Rate	2006	0.489778	0.671212	0.372375
Deaths	Low SDI	Female	Rate	2007	0.485797	0.661134	0.368543
Deaths	Low SDI	Female	Rate	2008	0.479085	0.653305	0.36569
Deaths	Low SDI	Female	Rate	2009	0.473662	0.638852	0.356674
Deaths	Low SDI	Female	Rate	2010	0.468537	0.636969	0.354884
Deaths	Low SDI	Female	Rate	2011	0.462225	0.625769	0.348638
Deaths	Low SDI	Female	Rate	2012	0.461833	0.624062	0.352348
Deaths	Low SDI	Female	Rate	2013	0.465561	0.62007	0.359783
Deaths	Low SDI	Female	Rate	2014	0.465423	0.609408	0.361024
Deaths	Low SDI	Female	Rate	2015	0.460526	0.605136	0.358034
Deaths	Low SDI	Female	Rate	2016	0.460255	0.592204	0.362067
Deaths	Low SDI	Female	Rate	2017	0.458422	0.586258	0.360463
Deaths	Low SDI	Female	Rate	2018	0.452704	0.581458	0.354972
Deaths	Low SDI	Female	Rate	2019	0.454082	0.591158	0.35139
Deaths	Low SDI	Female	Rate	2020	0.455341	0.597122	0.346811
Deaths	Low SDI	Female	Rate	2021	0.456871	0.60306	0.348551
Deaths	Low-middle SDI	Female	Rate	1990	0.305566	0.3669	0.260287
Deaths	Low-middle SDI	Female	Rate	1991	0.306682	0.366408	0.260464
Deaths	Low-middle SDI	Female	Rate	1992	0.309796	0.366983	0.267929
Deaths	Low-middle SDI	Female	Rate	1993	0.312325	0.368782	0.271428
Deaths	Low-middle SDI	Female	Rate	1994	0.315409	0.368501	0.274176
Deaths	Low-middle SDI	Female	Rate	1995	0.313449	0.364343	0.275409
Deaths	Low-middle SDI	Female	Rate	1996	0.313413	0.361391	0.275542
Deaths	Low-middle SDI	Female	Rate	1997	0.316521	0.365935	0.280305
Deaths	Low-middle SDI	Female	Rate	1998	0.318872	0.368076	0.283964
Deaths	Low-middle SDI	Female	Rate	1999	0.323348	0.372373	0.285045
Deaths	Low-middle SDI	Female	Rate	2000	0.326024	0.375304	0.290478
Deaths	Low-middle SDI	Female	Rate	2001	0.329028	0.374347	0.292533
Deaths	Low-middle SDI	Female	Rate	2002	0.329939	0.377018	0.293703
Deaths	Low-middle SDI	Female	Rate	2003	0.329448	0.377969	0.29239
Deaths	Low-middle SDI	Female	Rate	2004	0.326996	0.379866	0.287997
Deaths	Low-middle SDI	Female	Rate	2005	0.328777	0.377851	0.28903
Deaths	Low-middle SDI	Female	Rate	2006	0.327165	0.374143	0.29005
Deaths	Low-middle SDI	Female	Rate	2007	0.323039	0.371488	0.286538
Deaths	Low-middle SDI	Female	Rate	2008	0.325017	0.370601	0.288554
Deaths	Low-middle SDI	Female	Rate	2009	0.329442	0.376729	0.292725
Deaths	Low-middle SDI	Female	Rate	2010	0.331039	0.380358	0.293884
Deaths	Low-middle SDI	Female	Rate	2011	0.326138	0.373784	0.286826
Deaths	Low-middle SDI	Female	Rate	2012	0.325097	0.368993	0.286767
Deaths	Low-middle SDI	Female	Rate	2013	0.325531	0.371745	0.288355
Deaths	Low-middle SDI	Female	Rate	2014	0.320602	0.368133	0.28315
Deaths	Low-middle SDI	Female	Rate	2015	0.321716	0.371101	0.282255
Deaths	Low-middle SDI	Female	Rate	2016	0.323068	0.36809	0.284811
Deaths	Low-middle SDI	Female	Rate	2017	0.322869	0.36249	0.285996
Deaths	Low-middle SDI	Female	Rate	2018	0.319365	0.365736	0.282603
Deaths	Low-middle SDI	Female	Rate	2019	0.3164	0.36122	0.277974
Deaths	Low-middle SDI	Female	Rate	2020	0.319171	0.370481	0.278772
Deaths	Low-middle SDI	Female	Rate	2021	0.325813	0.377208	0.282432
Deaths	Middle SDI	Female	Rate	1990	0.527157	0.629485	0.436263
Deaths	Middle SDI	Female	Rate	1991	0.517325	0.603494	0.440234
Deaths	Middle SDI	Female	Rate	1992	0.528016	0.616151	0.45448
Deaths	Middle SDI	Female	Rate	1993	0.526232	0.61257	0.453487
Deaths	Middle SDI	Female	Rate	1994	0.537082	0.614086	0.464577
Deaths	Middle SDI	Female	Rate	1995	0.539874	0.608619	0.482119
Deaths	Middle SDI	Female	Rate	1996	0.534701	0.601611	0.478631
Deaths	Middle SDI	Female	Rate	1997	0.531079	0.590743	0.473498
Deaths	Middle SDI	Female	Rate	1998	0.531787	0.600481	0.479456
Deaths	Middle SDI	Female	Rate	1999	0.532565	0.598525	0.475724
Deaths	Middle SDI	Female	Rate	2000	0.534495	0.599727	0.479975
Deaths	Middle SDI	Female	Rate	2001	0.524107	0.580329	0.473006
Deaths	Middle SDI	Female	Rate	2002	0.488121	0.541962	0.44315
Deaths	Middle SDI	Female	Rate	2003	0.447972	0.493817	0.407707
Deaths	Middle SDI	Female	Rate	2004	0.424172	0.466471	0.390699
Deaths	Middle SDI	Female	Rate	2005	0.400961	0.441281	0.36837
Deaths	Middle SDI	Female	Rate	2006	0.385016	0.419144	0.353813
Deaths	Middle SDI	Female	Rate	2007	0.371108	0.402561	0.344458
Deaths	Middle SDI	Female	Rate	2008	0.367119	0.401132	0.339594
Deaths	Middle SDI	Female	Rate	2009	0.36264	0.394941	0.334827
Deaths	Middle SDI	Female	Rate	2010	0.352389	0.383352	0.324809
Deaths	Middle SDI	Female	Rate	2011	0.33434	0.363306	0.30803
Deaths	Middle SDI	Female	Rate	2012	0.322908	0.351736	0.297748
Deaths	Middle SDI	Female	Rate	2013	0.322647	0.352261	0.296836
Deaths	Middle SDI	Female	Rate	2014	0.320678	0.352224	0.292403
Deaths	Middle SDI	Female	Rate	2015	0.317366	0.350174	0.288312
Deaths	Middle SDI	Female	Rate	2016	0.320799	0.354718	0.285945
Deaths	Middle SDI	Female	Rate	2017	0.325497	0.370274	0.288502
Deaths	Middle SDI	Female	Rate	2018	0.326222	0.37054	0.291124
Deaths	Middle SDI	Female	Rate	2019	0.327671	0.377953	0.285743
Deaths	Middle SDI	Female	Rate	2020	0.328681	0.373517	0.28294
Deaths	Middle SDI	Female	Rate	2021	0.332238	0.387211	0.284931
DALYs (Disability-Adjusted Life Years)	Global	Female	Rate	1990	24.519	28.3724	21.0472
DALYs (Disability-Adjusted Life Years)	Global	Female	Rate	1991	24.337	28.032	21.173
DALYs (Disability-Adjusted Life Years)	Global	Female	Rate	1992	24.7641	28.2474	21.9554
DALYs (Disability-Adjusted Life Years)	Global	Female	Rate	1993	24.9638	27.9411	22.1999
DALYs (Disability-Adjusted Life Years)	Global	Female	Rate	1994	25.4912	28.6377	22.7587
DALYs (Disability-Adjusted Life Years)	Global	Female	Rate	1995	25.799	28.9639	23.3108
DALYs (Disability-Adjusted Life Years)	Global	Female	Rate	1996	25.8434	28.3206	23.5209
DALYs (Disability-Adjusted Life Years)	Global	Female	Rate	1997	25.7825	28.5048	23.5509
DALYs (Disability-Adjusted Life Years)	Global	Female	Rate	1998	25.809	29.0071	23.5454
DALYs (Disability-Adjusted Life Years)	Global	Female	Rate	1999	25.917	28.9277	23.5767
DALYs (Disability-Adjusted Life Years)	Global	Female	Rate	2000	25.8584	29.0115	23.5553
DALYs (Disability-Adjusted Life Years)	Global	Female	Rate	2001	25.5274	28.2655	23.3939
DALYs (Disability-Adjusted Life Years)	Global	Female	Rate	2002	24.1761	26.8282	21.9882
DALYs (Disability-Adjusted Life Years)	Global	Female	Rate	2003	22.6792	25.3406	20.7728
DALYs (Disability-Adjusted Life Years)	Global	Female	Rate	2004	21.8704	24.1097	20.1437
DALYs (Disability-Adjusted Life Years)	Global	Female	Rate	2005	21.2349	23.3721	19.6243
DALYs (Disability-Adjusted Life Years)	Global	Female	Rate	2006	20.6921	22.8923	19.1623
DALYs (Disability-Adjusted Life Years)	Global	Female	Rate	2007	20.2929	22.6433	18.6637
DALYs (Disability-Adjusted Life Years)	Global	Female	Rate	2008	20.2964	22.462	18.675
DALYs (Disability-Adjusted Life Years)	Global	Female	Rate	2009	20.2399	22.1827	18.6501
DALYs (Disability-Adjusted Life Years)	Global	Female	Rate	2010	19.9538	22.105	18.3639
DALYs (Disability-Adjusted Life Years)	Global	Female	Rate	2011	19.2832	21.5358	17.5405
DALYs (Disability-Adjusted Life Years)	Global	Female	Rate	2012	18.8787	21.1389	17.1907
DALYs (Disability-Adjusted Life Years)	Global	Female	Rate	2013	18.9031	21.1386	17.1931
DALYs (Disability-Adjusted Life Years)	Global	Female	Rate	2014	18.8666	20.9762	17.1639
DALYs (Disability-Adjusted Life Years)	Global	Female	Rate	2015	18.8065	20.863	17.0823
DALYs (Disability-Adjusted Life Years)	Global	Female	Rate	2016	18.9725	21.0342	17.2386
DALYs (Disability-Adjusted Life Years)	Global	Female	Rate	2017	19.0945	21.3819	17.3943
DALYs (Disability-Adjusted Life Years)	Global	Female	Rate	2018	19.0415	21.2541	17.159
DALYs (Disability-Adjusted Life Years)	Global	Female	Rate	2019	19.0578	21.6463	17.1059
DALYs (Disability-Adjusted Life Years)	Global	Female	Rate	2020	19.1658	21.5831	16.9739
DALYs (Disability-Adjusted Life Years)	Global	Female	Rate	2021	19.3809	21.6613	17.3584
DALYs (Disability-Adjusted Life Years)	High SDI	Female	Rate	1990	12.0209	13.1799	10.9228
DALYs (Disability-Adjusted Life Years)	High SDI	Female	Rate	1991	11.8135	12.9588	10.7628
DALYs (Disability-Adjusted Life Years)	High SDI	Female	Rate	1992	11.938	12.9331	11.0298
DALYs (Disability-Adjusted Life Years)	High SDI	Female	Rate	1993	11.7978	12.7313	10.9236
DALYs (Disability-Adjusted Life Years)	High SDI	Female	Rate	1994	11.9458	12.8156	11.1544
DALYs (Disability-Adjusted Life Years)	High SDI	Female	Rate	1995	12.1648	12.9737	11.4449
DALYs (Disability-Adjusted Life Years)	High SDI	Female	Rate	1996	12.2806	13.0029	11.5941
DALYs (Disability-Adjusted Life Years)	High SDI	Female	Rate	1997	12.055	12.7821	11.4103
DALYs (Disability-Adjusted Life Years)	High SDI	Female	Rate	1998	12.1885	12.8662	11.5338
DALYs (Disability-Adjusted Life Years)	High SDI	Female	Rate	1999	12.302	12.9355	11.7135
DALYs (Disability-Adjusted Life Years)	High SDI	Female	Rate	2000	12.1183	12.7619	11.5569
DALYs (Disability-Adjusted Life Years)	High SDI	Female	Rate	2001	12.0356	12.6788	11.493
DALYs (Disability-Adjusted Life Years)	High SDI	Female	Rate	2002	11.9479	12.5233	11.4259
DALYs (Disability-Adjusted Life Years)	High SDI	Female	Rate	2003	11.7126	12.2688	11.187
DALYs (Disability-Adjusted Life Years)	High SDI	Female	Rate	2004	11.3034	11.8037	10.835
DALYs (Disability-Adjusted Life Years)	High SDI	Female	Rate	2005	11.1672	11.6993	10.67
DALYs (Disability-Adjusted Life Years)	High SDI	Female	Rate	2006	11.2472	11.8262	10.7668
DALYs (Disability-Adjusted Life Years)	High SDI	Female	Rate	2007	11.3424	11.8887	10.8935
DALYs (Disability-Adjusted Life Years)	High SDI	Female	Rate	2008	11.4718	11.9874	11.0189
DALYs (Disability-Adjusted Life Years)	High SDI	Female	Rate	2009	11.6016	12.1463	11.2176
DALYs (Disability-Adjusted Life Years)	High SDI	Female	Rate	2010	11.4347	11.9396	11.0376
DALYs (Disability-Adjusted Life Years)	High SDI	Female	Rate	2011	11.2059	11.6624	10.8185
DALYs (Disability-Adjusted Life Years)	High SDI	Female	Rate	2012	10.885	11.3215	10.5228
DALYs (Disability-Adjusted Life Years)	High SDI	Female	Rate	2013	10.8192	11.2838	10.4322
DALYs (Disability-Adjusted Life Years)	High SDI	Female	Rate	2014	10.9471	11.3725	10.5209
DALYs (Disability-Adjusted Life Years)	High SDI	Female	Rate	2015	11.2859	11.7154	10.848
DALYs (Disability-Adjusted Life Years)	High SDI	Female	Rate	2016	11.759	12.2175	11.2841
DALYs (Disability-Adjusted Life Years)	High SDI	Female	Rate	2017	11.9078	12.3717	11.4593
DALYs (Disability-Adjusted Life Years)	High SDI	Female	Rate	2018	11.9936	12.5084	11.4789
DALYs (Disability-Adjusted Life Years)	High SDI	Female	Rate	2019	11.9324	12.4558	11.4015
DALYs (Disability-Adjusted Life Years)	High SDI	Female	Rate	2020	11.9027	12.481	11.3464
DALYs (Disability-Adjusted Life Years)	High SDI	Female	Rate	2021	11.7451	12.3124	11.2051
DALYs (Disability-Adjusted Life Years)	High-middle SDI	Female	Rate	1990	26.5753	32.805	21.1767
DALYs (Disability-Adjusted Life Years)	High-middle SDI	Female	Rate	1991	26.4447	32.3403	21.8971
DALYs (Disability-Adjusted Life Years)	High-middle SDI	Female	Rate	1992	26.9861	32.0788	22.1887
DALYs (Disability-Adjusted Life Years)	High-middle SDI	Female	Rate	1993	27.9369	32.4705	23.6141
DALYs (Disability-Adjusted Life Years)	High-middle SDI	Female	Rate	1994	29.0007	33.5662	24.5427
DALYs (Disability-Adjusted Life Years)	High-middle SDI	Female	Rate	1995	30.0022	34.6949	25.6523
DALYs (Disability-Adjusted Life Years)	High-middle SDI	Female	Rate	1996	30.5658	35.5014	26.497
DALYs (Disability-Adjusted Life Years)	High-middle SDI	Female	Rate	1997	30.6668	35.0911	26.6696
DALYs (Disability-Adjusted Life Years)	High-middle SDI	Female	Rate	1998	30.5825	35.3073	26.3071
DALYs (Disability-Adjusted Life Years)	High-middle SDI	Female	Rate	1999	30.778	35.5885	26.9531
DALYs (Disability-Adjusted Life Years)	High-middle SDI	Female	Rate	2000	30.4171	34.9237	26.5565
DALYs (Disability-Adjusted Life Years)	High-middle SDI	Female	Rate	2001	29.6899	33.6979	26.061
DALYs (Disability-Adjusted Life Years)	High-middle SDI	Female	Rate	2002	26.6686	30.165	23.3659
DALYs (Disability-Adjusted Life Years)	High-middle SDI	Female	Rate	2003	23.3181	27.3284	20.1834
DALYs (Disability-Adjusted Life Years)	High-middle SDI	Female	Rate	2004	21.9656	24.9853	19.6836
DALYs (Disability-Adjusted Life Years)	High-middle SDI	Female	Rate	2005	21.0459	23.5417	18.8001
DALYs (Disability-Adjusted Life Years)	High-middle SDI	Female	Rate	2006	20.0148	22.7674	17.8471
DALYs (Disability-Adjusted Life Years)	High-middle SDI	Female	Rate	2007	19.5851	22.1077	17.3852
DALYs (Disability-Adjusted Life Years)	High-middle SDI	Female	Rate	2008	19.8775	22.1528	17.8751
DALYs (Disability-Adjusted Life Years)	High-middle SDI	Female	Rate	2009	19.6345	21.9212	17.7824
DALYs (Disability-Adjusted Life Years)	High-middle SDI	Female	Rate	2010	19.09	21.3857	17.0354
DALYs (Disability-Adjusted Life Years)	High-middle SDI	Female	Rate	2011	17.856	19.8319	15.868
DALYs (Disability-Adjusted Life Years)	High-middle SDI	Female	Rate	2012	16.9619	19.0693	15.134
DALYs (Disability-Adjusted Life Years)	High-middle SDI	Female	Rate	2013	16.7542	18.9848	14.8501
DALYs (Disability-Adjusted Life Years)	High-middle SDI	Female	Rate	2014	16.8992	19.3705	14.9657
DALYs (Disability-Adjusted Life Years)	High-middle SDI	Female	Rate	2015	16.5709	19.0275	14.2608
DALYs (Disability-Adjusted Life Years)	High-middle SDI	Female	Rate	2016	16.5176	19.0455	14.2677
DALYs (Disability-Adjusted Life Years)	High-middle SDI	Female	Rate	2017	16.5587	19.3066	14.0396
DALYs (Disability-Adjusted Life Years)	High-middle SDI	Female	Rate	2018	16.5416	20.119	13.8117
DALYs (Disability-Adjusted Life Years)	High-middle SDI	Female	Rate	2019	16.5373	20.3142	13.4631
DALYs (Disability-Adjusted Life Years)	High-middle SDI	Female	Rate	2020	16.548	20.4244	13.4621
DALYs (Disability-Adjusted Life Years)	High-middle SDI	Female	Rate	2021	16.5984	20.7981	13.3644
DALYs (Disability-Adjusted Life Years)	Low SDI	Female	Rate	1990	30.9303	43.747	22.797
DALYs (Disability-Adjusted Life Years)	Low SDI	Female	Rate	1991	31.3647	43.8313	23.2049
DALYs (Disability-Adjusted Life Years)	Low SDI	Female	Rate	1992	31.5214	44.3239	23.0695
DALYs (Disability-Adjusted Life Years)	Low SDI	Female	Rate	1993	31.567	44.5586	23.1771
DALYs (Disability-Adjusted Life Years)	Low SDI	Female	Rate	1994	31.7921	44.3974	23.4012
DALYs (Disability-Adjusted Life Years)	Low SDI	Female	Rate	1995	32.0286	45.2389	23.6896
DALYs (Disability-Adjusted Life Years)	Low SDI	Female	Rate	1996	32.1312	44.8298	23.6577
DALYs (Disability-Adjusted Life Years)	Low SDI	Female	Rate	1997	32.0093	45.0834	23.5793
DALYs (Disability-Adjusted Life Years)	Low SDI	Female	Rate	1998	32.0403	44.6518	23.6153
DALYs (Disability-Adjusted Life Years)	Low SDI	Female	Rate	1999	31.9471	44.2227	23.5135
DALYs (Disability-Adjusted Life Years)	Low SDI	Female	Rate	2000	31.7566	43.7367	23.4714
DALYs (Disability-Adjusted Life Years)	Low SDI	Female	Rate	2001	31.7143	43.816	23.7398
DALYs (Disability-Adjusted Life Years)	Low SDI	Female	Rate	2002	31.0792	43.0398	23.121
DALYs (Disability-Adjusted Life Years)	Low SDI	Female	Rate	2003	30.6735	42.3788	23.0524
DALYs (Disability-Adjusted Life Years)	Low SDI	Female	Rate	2004	30.4861	42.0184	23.0853
DALYs (Disability-Adjusted Life Years)	Low SDI	Female	Rate	2005	30.1748	41.1604	23.1415
DALYs (Disability-Adjusted Life Years)	Low SDI	Female	Rate	2006	29.8232	40.7036	22.7048
DALYs (Disability-Adjusted Life Years)	Low SDI	Female	Rate	2007	29.5659	40.104	22.5199
DALYs (Disability-Adjusted Life Years)	Low SDI	Female	Rate	2008	29.1387	39.7041	22.2764
DALYs (Disability-Adjusted Life Years)	Low SDI	Female	Rate	2009	28.7967	38.7637	21.7354
DALYs (Disability-Adjusted Life Years)	Low SDI	Female	Rate	2010	28.4933	38.6025	21.5982
DALYs (Disability-Adjusted Life Years)	Low SDI	Female	Rate	2011	28.1182	38.002	21.2314
DALYs (Disability-Adjusted Life Years)	Low SDI	Female	Rate	2012	28.0837	37.814	21.5011
DALYs (Disability-Adjusted Life Years)	Low SDI	Female	Rate	2013	28.3045	37.6559	21.9341
DALYs (Disability-Adjusted Life Years)	Low SDI	Female	Rate	2014	28.2973	36.9214	21.9842
DALYs (Disability-Adjusted Life Years)	Low SDI	Female	Rate	2015	28.0001	36.5951	21.7418
DALYs (Disability-Adjusted Life Years)	Low SDI	Female	Rate	2016	27.9835	36.0193	22.0361
DALYs (Disability-Adjusted Life Years)	Low SDI	Female	Rate	2017	27.8718	35.4955	21.9146
DALYs (Disability-Adjusted Life Years)	Low SDI	Female	Rate	2018	27.5237	35.1885	21.5883
DALYs (Disability-Adjusted Life Years)	Low SDI	Female	Rate	2019	27.6033	35.8269	21.3668
DALYs (Disability-Adjusted Life Years)	Low SDI	Female	Rate	2020	27.6826	36.2442	21.0977
DALYs (Disability-Adjusted Life Years)	Low SDI	Female	Rate	2021	27.7815	36.595	21.2413
DALYs (Disability-Adjusted Life Years)	Low-middle SDI	Female	Rate	1990	18.3803	22.0364	15.6607
DALYs (Disability-Adjusted Life Years)	Low-middle SDI	Female	Rate	1991	18.4516	22.0886	15.6718
DALYs (Disability-Adjusted Life Years)	Low-middle SDI	Female	Rate	1992	18.647	22.0604	16.1639
DALYs (Disability-Adjusted Life Years)	Low-middle SDI	Female	Rate	1993	18.7972	22.1874	16.3706
DALYs (Disability-Adjusted Life Years)	Low-middle SDI	Female	Rate	1994	18.9688	22.13	16.4989
DALYs (Disability-Adjusted Life Years)	Low-middle SDI	Female	Rate	1995	18.8537	21.9296	16.537
DALYs (Disability-Adjusted Life Years)	Low-middle SDI	Female	Rate	1996	18.8459	21.7085	16.591
DALYs (Disability-Adjusted Life Years)	Low-middle SDI	Female	Rate	1997	19.0248	21.9346	16.8557
DALYs (Disability-Adjusted Life Years)	Low-middle SDI	Female	Rate	1998	19.1634	22.0569	17.0864
DALYs (Disability-Adjusted Life Years)	Low-middle SDI	Female	Rate	1999	19.441	22.4133	17.1803
DALYs (Disability-Adjusted Life Years)	Low-middle SDI	Female	Rate	2000	19.6026	22.5397	17.4503
DALYs (Disability-Adjusted Life Years)	Low-middle SDI	Female	Rate	2001	19.7673	22.4744	17.6081
DALYs (Disability-Adjusted Life Years)	Low-middle SDI	Female	Rate	2002	19.8173	22.6613	17.624
DALYs (Disability-Adjusted Life Years)	Low-middle SDI	Female	Rate	2003	19.798	22.6567	17.5731
DALYs (Disability-Adjusted Life Years)	Low-middle SDI	Female	Rate	2004	19.6669	22.8274	17.3068
DALYs (Disability-Adjusted Life Years)	Low-middle SDI	Female	Rate	2005	19.7819	22.7172	17.3798
DALYs (Disability-Adjusted Life Years)	Low-middle SDI	Female	Rate	2006	19.6739	22.4536	17.4818
DALYs (Disability-Adjusted Life Years)	Low-middle SDI	Female	Rate	2007	19.418	22.3011	17.1871
DALYs (Disability-Adjusted Life Years)	Low-middle SDI	Female	Rate	2008	19.5317	22.2995	17.2904
DALYs (Disability-Adjusted Life Years)	Low-middle SDI	Female	Rate	2009	19.7878	22.5813	17.5863
DALYs (Disability-Adjusted Life Years)	Low-middle SDI	Female	Rate	2010	19.8918	22.9182	17.6367
DALYs (Disability-Adjusted Life Years)	Low-middle SDI	Female	Rate	2011	19.6031	22.5153	17.2637
DALYs (Disability-Adjusted Life Years)	Low-middle SDI	Female	Rate	2012	19.5057	22.2519	17.2059
DALYs (Disability-Adjusted Life Years)	Low-middle SDI	Female	Rate	2013	19.506	22.3205	17.2348
DALYs (Disability-Adjusted Life Years)	Low-middle SDI	Female	Rate	2014	19.1945	22.1083	16.9514
DALYs (Disability-Adjusted Life Years)	Low-middle SDI	Female	Rate	2015	19.242	22.3077	16.877
DALYs (Disability-Adjusted Life Years)	Low-middle SDI	Female	Rate	2016	19.3065	22.0968	16.975
DALYs (Disability-Adjusted Life Years)	Low-middle SDI	Female	Rate	2017	19.2835	21.7062	17.0626
DALYs (Disability-Adjusted Life Years)	Low-middle SDI	Female	Rate	2018	19.0661	21.9406	16.819
DALYs (Disability-Adjusted Life Years)	Low-middle SDI	Female	Rate	2019	18.8807	21.6438	16.5494
DALYs (Disability-Adjusted Life Years)	Low-middle SDI	Female	Rate	2020	19.0396	22.2083	16.5523
DALYs (Disability-Adjusted Life Years)	Low-middle SDI	Female	Rate	2021	19.4403	22.5259	16.8168
DALYs (Disability-Adjusted Life Years)	Middle SDI	Female	Rate	1990	31.1616	37.1276	25.8438
DALYs (Disability-Adjusted Life Years)	Middle SDI	Female	Rate	1991	30.5747	35.6757	26.0704
DALYs (Disability-Adjusted Life Years)	Middle SDI	Female	Rate	1992	31.2209	36.4037	26.8526
DALYs (Disability-Adjusted Life Years)	Middle SDI	Female	Rate	1993	31.1554	36.334	26.8834
DALYs (Disability-Adjusted Life Years)	Middle SDI	Female	Rate	1994	31.8129	36.3606	27.55
DALYs (Disability-Adjusted Life Years)	Middle SDI	Female	Rate	1995	32.0248	36.0148	28.6326
DALYs (Disability-Adjusted Life Years)	Middle SDI	Female	Rate	1996	31.7354	35.7785	28.469
DALYs (Disability-Adjusted Life Years)	Middle SDI	Female	Rate	1997	31.4796	35.028	28.1383
DALYs (Disability-Adjusted Life Years)	Middle SDI	Female	Rate	1998	31.3972	35.4306	28.3334
DALYs (Disability-Adjusted Life Years)	Middle SDI	Female	Rate	1999	31.3317	35.168	28.0568
DALYs (Disability-Adjusted Life Years)	Middle SDI	Female	Rate	2000	31.3106	35.1361	28.1594
DALYs (Disability-Adjusted Life Years)	Middle SDI	Female	Rate	2001	30.6075	33.9075	27.6996
DALYs (Disability-Adjusted Life Years)	Middle SDI	Female	Rate	2002	28.4527	31.5013	25.8716
DALYs (Disability-Adjusted Life Years)	Middle SDI	Female	Rate	2003	26.0792	28.6891	23.8088
DALYs (Disability-Adjusted Life Years)	Middle SDI	Female	Rate	2004	24.6837	27.0616	22.7737
DALYs (Disability-Adjusted Life Years)	Middle SDI	Female	Rate	2005	23.3181	25.6171	21.4496
DALYs (Disability-Adjusted Life Years)	Middle SDI	Female	Rate	2006	22.3746	24.2809	20.5782
DALYs (Disability-Adjusted Life Years)	Middle SDI	Female	Rate	2007	21.588	23.3652	20.0751
DALYs (Disability-Adjusted Life Years)	Middle SDI	Female	Rate	2008	21.3886	23.3145	19.797
DALYs (Disability-Adjusted Life Years)	Middle SDI	Female	Rate	2009	21.1599	23.084	19.5533
DALYs (Disability-Adjusted Life Years)	Middle SDI	Female	Rate	2010	20.5982	22.3927	19.0246
DALYs (Disability-Adjusted Life Years)	Middle SDI	Female	Rate	2011	19.5608	21.247	18.0181
DALYs (Disability-Adjusted Life Years)	Middle SDI	Female	Rate	2012	18.8914	20.5564	17.44
DALYs (Disability-Adjusted Life Years)	Middle SDI	Female	Rate	2013	18.8875	20.6515	17.3924
DALYs (Disability-Adjusted Life Years)	Middle SDI	Female	Rate	2014	18.7754	20.5984	17.165
DALYs (Disability-Adjusted Life Years)	Middle SDI	Female	Rate	2015	18.5829	20.4927	16.9074
DALYs (Disability-Adjusted Life Years)	Middle SDI	Female	Rate	2016	18.7721	20.7628	16.7375
DALYs (Disability-Adjusted Life Years)	Middle SDI	Female	Rate	2017	19.0153	21.5952	16.918
DALYs (Disability-Adjusted Life Years)	Middle SDI	Female	Rate	2018	19.0301	21.564	16.9783
DALYs (Disability-Adjusted Life Years)	Middle SDI	Female	Rate	2019	19.0889	22.0432	16.6908
DALYs (Disability-Adjusted Life Years)	Middle SDI	Female	Rate	2020	19.1192	21.673	16.4556
DALYs (Disability-Adjusted Life Years)	Middle SDI	Female	Rate	2021	19.2998	22.4467	16.5801
Incidence	Global	Male	Rate	1990	1.3426	1.57684	1.15393
Incidence	Global	Male	Rate	1991	1.39203	1.60087	1.22387
Incidence	Global	Male	Rate	1992	1.436	1.63037	1.28694
Incidence	Global	Male	Rate	1993	1.47218	1.64644	1.33379
Incidence	Global	Male	Rate	1994	1.49792	1.66107	1.36586
Incidence	Global	Male	Rate	1995	1.5142	1.67207	1.37291
Incidence	Global	Male	Rate	1996	1.53344	1.66819	1.41393
Incidence	Global	Male	Rate	1997	1.56512	1.68767	1.4456
Incidence	Global	Male	Rate	1998	1.60626	1.72989	1.48529
Incidence	Global	Male	Rate	1999	1.64515	1.77875	1.50656
Incidence	Global	Male	Rate	2000	1.66912	1.82909	1.50064
Incidence	Global	Male	Rate	2001	1.64434	1.79741	1.49711
Incidence	Global	Male	Rate	2002	1.56509	1.70611	1.44053
Incidence	Global	Male	Rate	2003	1.46011	1.59607	1.35214
Incidence	Global	Male	Rate	2004	1.36379	1.50626	1.26074
Incidence	Global	Male	Rate	2005	1.30658	1.46326	1.19791
Incidence	Global	Male	Rate	2006	1.28747	1.42213	1.19099
Incidence	Global	Male	Rate	2007	1.27971	1.40745	1.18583
Incidence	Global	Male	Rate	2008	1.27615	1.39932	1.18171
Incidence	Global	Male	Rate	2009	1.26989	1.39037	1.16923
Incidence	Global	Male	Rate	2010	1.25425	1.38227	1.14442
Incidence	Global	Male	Rate	2011	1.22788	1.35098	1.12709
Incidence	Global	Male	Rate	2012	1.19864	1.32249	1.09671
Incidence	Global	Male	Rate	2013	1.17305	1.29707	1.07373
Incidence	Global	Male	Rate	2014	1.15633	1.28941	1.05364
Incidence	Global	Male	Rate	2015	1.15035	1.2981	1.0316
Incidence	Global	Male	Rate	2016	1.15443	1.29154	1.03772
Incidence	Global	Male	Rate	2017	1.16514	1.3133	1.03647
Incidence	Global	Male	Rate	2018	1.17959	1.35012	1.04112
Incidence	Global	Male	Rate	2019	1.19542	1.42915	1.0303
Incidence	Global	Male	Rate	2020	1.21336	1.45772	1.04105
Incidence	Global	Male	Rate	2021	1.2238	1.4813	1.05038
Incidence	High SDI	Male	Rate	1990	0.821632	0.955624	0.718709
Incidence	High SDI	Male	Rate	1991	0.848546	0.968287	0.750476
Incidence	High SDI	Male	Rate	1992	0.868463	0.984171	0.775268
Incidence	High SDI	Male	Rate	1993	0.892421	1.01034	0.799162
Incidence	High SDI	Male	Rate	1994	0.908041	1.02525	0.819443
Incidence	High SDI	Male	Rate	1995	0.914993	1.03404	0.828391
Incidence	High SDI	Male	Rate	1996	0.921465	1.01016	0.846722
Incidence	High SDI	Male	Rate	1997	0.929061	1.00833	0.86521
Incidence	High SDI	Male	Rate	1998	0.935332	0.999795	0.875967
Incidence	High SDI	Male	Rate	1999	0.937381	1.00072	0.878864
Incidence	High SDI	Male	Rate	2000	0.935862	0.999126	0.875035
Incidence	High SDI	Male	Rate	2001	0.925316	0.979938	0.877026
Incidence	High SDI	Male	Rate	2002	0.907707	0.957625	0.863975
Incidence	High SDI	Male	Rate	2003	0.886461	0.936082	0.845154
Incidence	High SDI	Male	Rate	2004	0.868047	0.920522	0.821408
Incidence	High SDI	Male	Rate	2005	0.853586	0.908325	0.800734
Incidence	High SDI	Male	Rate	2006	0.845615	0.897991	0.797603
Incidence	High SDI	Male	Rate	2007	0.835129	0.881087	0.788935
Incidence	High SDI	Male	Rate	2008	0.820925	0.867034	0.776998
Incidence	High SDI	Male	Rate	2009	0.805401	0.852718	0.762366
Incidence	High SDI	Male	Rate	2010	0.789578	0.839004	0.745705
Incidence	High SDI	Male	Rate	2011	0.770098	0.814591	0.731683
Incidence	High SDI	Male	Rate	2012	0.7478	0.789028	0.711517
Incidence	High SDI	Male	Rate	2013	0.726698	0.763948	0.69204
Incidence	High SDI	Male	Rate	2014	0.710345	0.747704	0.674388
Incidence	High SDI	Male	Rate	2015	0.701655	0.740912	0.664178
Incidence	High SDI	Male	Rate	2016	0.698619	0.739356	0.662638
Incidence	High SDI	Male	Rate	2017	0.699027	0.743745	0.661628
Incidence	High SDI	Male	Rate	2018	0.702214	0.751935	0.663177
Incidence	High SDI	Male	Rate	2019	0.706549	0.758379	0.663788
Incidence	High SDI	Male	Rate	2020	0.719079	0.777807	0.670163
Incidence	High SDI	Male	Rate	2021	0.72443	0.788515	0.667299
Incidence	High-middle SDI	Male	Rate	1990	1.91525	2.36523	1.56957
Incidence	High-middle SDI	Male	Rate	1991	1.99787	2.39987	1.67915
Incidence	High-middle SDI	Male	Rate	1992	2.07977	2.43155	1.79105
Incidence	High-middle SDI	Male	Rate	1993	2.15368	2.47261	1.88607
Incidence	High-middle SDI	Male	Rate	1994	2.21638	2.53056	1.94263
Incidence	High-middle SDI	Male	Rate	1995	2.2696	2.58786	1.96613
Incidence	High-middle SDI	Male	Rate	1996	2.33664	2.59982	2.08203
Incidence	High-middle SDI	Male	Rate	1997	2.43399	2.6955	2.193
Incidence	High-middle SDI	Male	Rate	1998	2.55319	2.84655	2.29464
Incidence	High-middle SDI	Male	Rate	1999	2.66855	3.01026	2.35049
Incidence	High-middle SDI	Male	Rate	2000	2.74703	3.14548	2.37
Incidence	High-middle SDI	Male	Rate	2001	2.70828	3.04597	2.39145
Incidence	High-middle SDI	Male	Rate	2002	2.53945	2.81828	2.26076
Incidence	High-middle SDI	Male	Rate	2003	2.3086	2.56794	2.05505
Incidence	High-middle SDI	Male	Rate	2004	2.09629	2.36355	1.85072
Incidence	High-middle SDI	Male	Rate	2005	1.97995	2.26447	1.73162
Incidence	High-middle SDI	Male	Rate	2006	1.94689	2.19099	1.73889
Incidence	High-middle SDI	Male	Rate	2007	1.92681	2.14785	1.74472
Incidence	High-middle SDI	Male	Rate	2008	1.91124	2.10753	1.74119
Incidence	High-middle SDI	Male	Rate	2009	1.89107	2.11376	1.7065
Incidence	High-middle SDI	Male	Rate	2010	1.85719	2.09074	1.64711
Incidence	High-middle SDI	Male	Rate	2011	1.7949	1.9849	1.62503
Incidence	High-middle SDI	Male	Rate	2012	1.71288	1.87849	1.55884
Incidence	High-middle SDI	Male	Rate	2013	1.63504	1.81122	1.48005
Incidence	High-middle SDI	Male	Rate	2014	1.58316	1.78397	1.40072
Incidence	High-middle SDI	Male	Rate	2015	1.57515	1.8223	1.359
Incidence	High-middle SDI	Male	Rate	2016	1.61076	1.83417	1.40416
Incidence	High-middle SDI	Male	Rate	2017	1.67134	1.91946	1.42601
Incidence	High-middle SDI	Male	Rate	2018	1.74866	2.08287	1.45897
Incidence	High-middle SDI	Male	Rate	2019	1.83485	2.3128	1.4595
Incidence	High-middle SDI	Male	Rate	2020	1.93852	2.49715	1.49639
Incidence	High-middle SDI	Male	Rate	2021	1.99212	2.57889	1.54979
Incidence	Low SDI	Male	Rate	1990	0.817014	1.22044	0.532394
Incidence	Low SDI	Male	Rate	1991	0.835092	1.23218	0.553056
Incidence	Low SDI	Male	Rate	1992	0.852486	1.25137	0.572025
Incidence	Low SDI	Male	Rate	1993	0.868122	1.26609	0.587393
Incidence	Low SDI	Male	Rate	1994	0.88112	1.28204	0.601241
Incidence	Low SDI	Male	Rate	1995	0.88942	1.2928	0.609901
Incidence	Low SDI	Male	Rate	1996	0.895165	1.28915	0.620582
Incidence	Low SDI	Male	Rate	1997	0.899752	1.28648	0.624797
Incidence	Low SDI	Male	Rate	1998	0.902339	1.28746	0.628087
Incidence	Low SDI	Male	Rate	1999	0.90278	1.2916	0.632047
Incidence	Low SDI	Male	Rate	2000	0.901011	1.29975	0.631669
Incidence	Low SDI	Male	Rate	2001	0.893933	1.28843	0.633082
Incidence	Low SDI	Male	Rate	2002	0.880047	1.26393	0.628176
Incidence	Low SDI	Male	Rate	2003	0.862933	1.21885	0.624937
Incidence	Low SDI	Male	Rate	2004	0.847092	1.18997	0.623492
Incidence	Low SDI	Male	Rate	2005	0.836859	1.17823	0.620734
Incidence	Low SDI	Male	Rate	2006	0.831572	1.16016	0.620425
Incidence	Low SDI	Male	Rate	2007	0.828222	1.16096	0.621861
Incidence	Low SDI	Male	Rate	2008	0.826121	1.15789	0.621593
Incidence	Low SDI	Male	Rate	2009	0.82388	1.1577	0.619314
Incidence	Low SDI	Male	Rate	2010	0.821276	1.15476	0.617903
Incidence	Low SDI	Male	Rate	2011	0.817706	1.14642	0.622369
Incidence	Low SDI	Male	Rate	2012	0.812214	1.12962	0.626122
Incidence	Low SDI	Male	Rate	2013	0.805286	1.12223	0.628136
Incidence	Low SDI	Male	Rate	2014	0.798169	1.11921	0.627592
Incidence	Low SDI	Male	Rate	2015	0.791367	1.1146	0.618774
Incidence	Low SDI	Male	Rate	2016	0.779529	1.10822	0.610028
Incidence	Low SDI	Male	Rate	2017	0.761104	1.08634	0.598752
Incidence	Low SDI	Male	Rate	2018	0.742191	1.0674	0.585858
Incidence	Low SDI	Male	Rate	2019	0.729889	1.05549	0.570769
Incidence	Low SDI	Male	Rate	2020	0.725123	1.04775	0.564144
Incidence	Low SDI	Male	Rate	2021	0.722992	1.04002	0.561855
Incidence	Low-middle SDI	Male	Rate	1990	0.50708	0.690033	0.417809
Incidence	Low-middle SDI	Male	Rate	1991	0.521234	0.702456	0.430526
Incidence	Low-middle SDI	Male	Rate	1992	0.535627	0.710138	0.44448
Incidence	Low-middle SDI	Male	Rate	1993	0.549388	0.718958	0.458402
Incidence	Low-middle SDI	Male	Rate	1994	0.561824	0.727541	0.472726
Incidence	Low-middle SDI	Male	Rate	1995	0.572125	0.742222	0.480209
Incidence	Low-middle SDI	Male	Rate	1996	0.582909	0.753522	0.492847
Incidence	Low-middle SDI	Male	Rate	1997	0.595612	0.764597	0.508392
Incidence	Low-middle SDI	Male	Rate	1998	0.60814	0.775347	0.520369
Incidence	Low-middle SDI	Male	Rate	1999	0.618329	0.780169	0.53077
Incidence	Low-middle SDI	Male	Rate	2000	0.62389	0.78355	0.53183
Incidence	Low-middle SDI	Male	Rate	2001	0.623952	0.781472	0.530978
Incidence	Low-middle SDI	Male	Rate	2002	0.620427	0.778299	0.524187
Incidence	Low-middle SDI	Male	Rate	2003	0.615222	0.772982	0.517327
Incidence	Low-middle SDI	Male	Rate	2004	0.610224	0.767794	0.510786
Incidence	Low-middle SDI	Male	Rate	2005	0.60737	0.764944	0.508052
Incidence	Low-middle SDI	Male	Rate	2006	0.606478	0.75877	0.507546
Incidence	Low-middle SDI	Male	Rate	2007	0.605723	0.754407	0.509583
Incidence	Low-middle SDI	Male	Rate	2008	0.604701	0.751323	0.508726
Incidence	Low-middle SDI	Male	Rate	2009	0.603138	0.751242	0.50601
Incidence	Low-middle SDI	Male	Rate	2010	0.601016	0.747197	0.502039
Incidence	Low-middle SDI	Male	Rate	2011	0.597256	0.740529	0.498746
Incidence	Low-middle SDI	Male	Rate	2012	0.591769	0.734352	0.492594
Incidence	Low-middle SDI	Male	Rate	2013	0.586207	0.722641	0.488213
Incidence	Low-middle SDI	Male	Rate	2014	0.582096	0.716009	0.485675
Incidence	Low-middle SDI	Male	Rate	2015	0.580666	0.717711	0.483591
Incidence	Low-middle SDI	Male	Rate	2016	0.580095	0.712386	0.484607
Incidence	Low-middle SDI	Male	Rate	2017	0.578752	0.712982	0.482318
Incidence	Low-middle SDI	Male	Rate	2018	0.578198	0.71097	0.480247
Incidence	Low-middle SDI	Male	Rate	2019	0.580066	0.720241	0.48019
Incidence	Low-middle SDI	Male	Rate	2020	0.58572	0.719377	0.483854
Incidence	Low-middle SDI	Male	Rate	2021	0.597322	0.729573	0.496894
Incidence	Middle SDI	Male	Rate	1990	1.86538	2.21585	1.58273
Incidence	Middle SDI	Male	Rate	1991	1.93614	2.25141	1.6864
Incidence	Middle SDI	Male	Rate	1992	1.9975	2.26235	1.77712
Incidence	Middle SDI	Male	Rate	1993	2.04332	2.27536	1.84183
Incidence	Middle SDI	Male	Rate	1994	2.07291	2.31963	1.86277
Incidence	Middle SDI	Male	Rate	1995	2.08858	2.33869	1.86511
Incidence	Middle SDI	Male	Rate	1996	2.10643	2.32861	1.91151
Incidence	Middle SDI	Male	Rate	1997	2.14134	2.34607	1.96198
Incidence	Middle SDI	Male	Rate	1998	2.19099	2.41894	2.00256
Incidence	Middle SDI	Male	Rate	1999	2.2387	2.49583	2.01957
Incidence	Middle SDI	Male	Rate	2000	2.26788	2.56483	2.00894
Incidence	Middle SDI	Male	Rate	2001	2.2295	2.47288	2.00113
Incidence	Middle SDI	Male	Rate	2002	2.1132	2.32065	1.92274
Incidence	Middle SDI	Male	Rate	2003	1.96072	2.15379	1.79361
Incidence	Middle SDI	Male	Rate	2004	1.82075	2.00674	1.66939
Incidence	Middle SDI	Male	Rate	2005	1.73677	1.92787	1.57856
Incidence	Middle SDI	Male	Rate	2006	1.71462	1.87412	1.57863
Incidence	Middle SDI	Male	Rate	2007	1.72051	1.86599	1.5899
Incidence	Middle SDI	Male	Rate	2008	1.73858	1.88606	1.59593
Incidence	Middle SDI	Male	Rate	2009	1.75222	1.91975	1.59619
Incidence	Middle SDI	Male	Rate	2010	1.74618	1.94244	1.56673
Incidence	Middle SDI	Male	Rate	2011	1.72664	1.89584	1.57243
Incidence	Middle SDI	Male	Rate	2012	1.71119	1.88096	1.55117
Incidence	Middle SDI	Male	Rate	2013	1.70356	1.88397	1.53374
Incidence	Middle SDI	Male	Rate	2014	1.70559	1.90309	1.52175
Incidence	Middle SDI	Male	Rate	2015	1.71175	1.94696	1.49128
Incidence	Middle SDI	Male	Rate	2016	1.72547	1.93341	1.52378
Incidence	Middle SDI	Male	Rate	2017	1.74932	1.97815	1.53381
Incidence	Middle SDI	Male	Rate	2018	1.77531	2.10704	1.53128
Incidence	Middle SDI	Male	Rate	2019	1.7965	2.23431	1.50535
Incidence	Middle SDI	Male	Rate	2020	1.80752	2.28576	1.4879
Incidence	Middle SDI	Male	Rate	2021	1.81685	2.2957	1.48158
Deaths	Global	Male	Rate	1990	1.19703	1.40691	1.02872
Deaths	Global	Male	Rate	1991	1.20719	1.41229	1.04963
Deaths	Global	Male	Rate	1992	1.24066	1.43258	1.08944
Deaths	Global	Male	Rate	1993	1.26172	1.43774	1.11208
Deaths	Global	Male	Rate	1994	1.29102	1.44907	1.15716
Deaths	Global	Male	Rate	1995	1.34004	1.48277	1.21649
Deaths	Global	Male	Rate	1996	1.3522	1.48797	1.23831
Deaths	Global	Male	Rate	1997	1.34309	1.49362	1.21646
Deaths	Global	Male	Rate	1998	1.37715	1.51816	1.26041
Deaths	Global	Male	Rate	1999	1.4255	1.56345	1.29492
Deaths	Global	Male	Rate	2000	1.45238	1.59487	1.30541
Deaths	Global	Male	Rate	2001	1.44481	1.57884	1.29891
Deaths	Global	Male	Rate	2002	1.3386	1.48025	1.21554
Deaths	Global	Male	Rate	2003	1.22528	1.39107	1.11319
Deaths	Global	Male	Rate	2004	1.15763	1.29709	1.06015
Deaths	Global	Male	Rate	2005	1.10841	1.24566	1.0139
Deaths	Global	Male	Rate	2006	1.07105	1.20901	0.979506
Deaths	Global	Male	Rate	2007	1.06129	1.20415	0.963491
Deaths	Global	Male	Rate	2008	1.07252	1.19349	0.982963
Deaths	Global	Male	Rate	2009	1.06081	1.17359	0.973758
Deaths	Global	Male	Rate	2010	1.03514	1.15259	0.944529
Deaths	Global	Male	Rate	2011	0.97879	1.09095	0.887346
Deaths	Global	Male	Rate	2012	0.936219	1.05598	0.851085
Deaths	Global	Male	Rate	2013	0.9329	1.04387	0.847975
Deaths	Global	Male	Rate	2014	0.938496	1.05005	0.848295
Deaths	Global	Male	Rate	2015	0.93144	1.05358	0.837329
Deaths	Global	Male	Rate	2016	0.923016	1.05254	0.819605
Deaths	Global	Male	Rate	2017	0.93387	1.07863	0.811427
Deaths	Global	Male	Rate	2018	0.939773	1.10584	0.812798
Deaths	Global	Male	Rate	2019	0.94389	1.12649	0.816388
Deaths	Global	Male	Rate	2020	0.953009	1.13995	0.822192
Deaths	Global	Male	Rate	2021	0.957753	1.15894	0.820822
Deaths	High SDI	Male	Rate	1990	0.650281	0.758573	0.562151
Deaths	High SDI	Male	Rate	1991	0.664198	0.777526	0.576899
Deaths	High SDI	Male	Rate	1992	0.669745	0.776559	0.584233
Deaths	High SDI	Male	Rate	1993	0.674276	0.770219	0.592561
Deaths	High SDI	Male	Rate	1994	0.684927	0.784864	0.605195
Deaths	High SDI	Male	Rate	1995	0.688128	0.781574	0.617584
Deaths	High SDI	Male	Rate	1996	0.69088	0.775183	0.621318
Deaths	High SDI	Male	Rate	1997	0.659428	0.729966	0.597662
Deaths	High SDI	Male	Rate	1998	0.675575	0.739657	0.619166
Deaths	High SDI	Male	Rate	1999	0.673959	0.726618	0.623619
Deaths	High SDI	Male	Rate	2000	0.656478	0.706466	0.613748
Deaths	High SDI	Male	Rate	2001	0.650568	0.695068	0.604146
Deaths	High SDI	Male	Rate	2002	0.620788	0.663777	0.582563
Deaths	High SDI	Male	Rate	2003	0.597511	0.636836	0.561192
Deaths	High SDI	Male	Rate	2004	0.568427	0.604098	0.532364
Deaths	High SDI	Male	Rate	2005	0.546872	0.583561	0.513393
Deaths	High SDI	Male	Rate	2006	0.519608	0.553088	0.486983
Deaths	High SDI	Male	Rate	2007	0.509183	0.54258	0.478431
Deaths	High SDI	Male	Rate	2008	0.510289	0.541504	0.48215
Deaths	High SDI	Male	Rate	2009	0.498005	0.527504	0.472249
Deaths	High SDI	Male	Rate	2010	0.484553	0.513448	0.460481
Deaths	High SDI	Male	Rate	2011	0.463465	0.489648	0.441109
Deaths	High SDI	Male	Rate	2012	0.451079	0.477517	0.429677
Deaths	High SDI	Male	Rate	2013	0.433536	0.461872	0.411632
Deaths	High SDI	Male	Rate	2014	0.420775	0.444094	0.398744
Deaths	High SDI	Male	Rate	2015	0.421186	0.443222	0.399084
Deaths	High SDI	Male	Rate	2016	0.421762	0.446911	0.398634
Deaths	High SDI	Male	Rate	2017	0.414671	0.44159	0.392676
Deaths	High SDI	Male	Rate	2018	0.417069	0.447033	0.393847
Deaths	High SDI	Male	Rate	2019	0.416013	0.447828	0.391367
Deaths	High SDI	Male	Rate	2020	0.42277	0.455389	0.393683
Deaths	High SDI	Male	Rate	2021	0.426068	0.461343	0.392551
Deaths	High-middle SDI	Male	Rate	1990	1.71	2.1209	1.40054
Deaths	High-middle SDI	Male	Rate	1991	1.74961	2.11399	1.42916
Deaths	High-middle SDI	Male	Rate	1992	1.82815	2.16304	1.53763
Deaths	High-middle SDI	Male	Rate	1993	1.86344	2.18657	1.55727
Deaths	High-middle SDI	Male	Rate	1994	1.91477	2.23723	1.638
Deaths	High-middle SDI	Male	Rate	1995	2.0084	2.29488	1.73866
Deaths	High-middle SDI	Male	Rate	1996	2.05806	2.33477	1.82143
Deaths	High-middle SDI	Male	Rate	1997	2.08398	2.36742	1.80695
Deaths	High-middle SDI	Male	Rate	1998	2.1708	2.46328	1.91873
Deaths	High-middle SDI	Male	Rate	1999	2.29543	2.61062	2.00849
Deaths	High-middle SDI	Male	Rate	2000	2.38761	2.73327	2.06678
Deaths	High-middle SDI	Male	Rate	2001	2.36879	2.7085	2.04992
Deaths	High-middle SDI	Male	Rate	2002	2.13222	2.43529	1.82736
Deaths	High-middle SDI	Male	Rate	2003	1.89283	2.16825	1.64962
Deaths	High-middle SDI	Male	Rate	2004	1.76344	1.99675	1.54967
Deaths	High-middle SDI	Male	Rate	2005	1.66386	1.89474	1.46015
Deaths	High-middle SDI	Male	Rate	2006	1.58108	1.79023	1.37605
Deaths	High-middle SDI	Male	Rate	2007	1.56455	1.80056	1.3733
Deaths	High-middle SDI	Male	Rate	2008	1.61223	1.82268	1.42446
Deaths	High-middle SDI	Male	Rate	2009	1.56344	1.76262	1.39066
Deaths	High-middle SDI	Male	Rate	2010	1.49436	1.67547	1.3289
Deaths	High-middle SDI	Male	Rate	2011	1.35797	1.52088	1.20565
Deaths	High-middle SDI	Male	Rate	2012	1.24209	1.41675	1.1003
Deaths	High-middle SDI	Male	Rate	2013	1.22493	1.40144	1.08439
Deaths	High-middle SDI	Male	Rate	2014	1.23541	1.41125	1.08726
Deaths	High-middle SDI	Male	Rate	2015	1.21815	1.4063	1.05346
Deaths	High-middle SDI	Male	Rate	2016	1.20599	1.40018	1.03345
Deaths	High-middle SDI	Male	Rate	2017	1.2693	1.5183	1.06572
Deaths	High-middle SDI	Male	Rate	2018	1.31653	1.62134	1.08993
Deaths	High-middle SDI	Male	Rate	2019	1.36642	1.71832	1.08753
Deaths	High-middle SDI	Male	Rate	2020	1.43223	1.83161	1.10963
Deaths	High-middle SDI	Male	Rate	2021	1.46326	1.90529	1.13587
Deaths	Low SDI	Male	Rate	1990	0.756018	1.13216	0.498007
Deaths	Low SDI	Male	Rate	1991	0.768979	1.16568	0.513216
Deaths	Low SDI	Male	Rate	1992	0.782218	1.16386	0.52723
Deaths	Low SDI	Male	Rate	1993	0.796452	1.16707	0.539474
Deaths	Low SDI	Male	Rate	1994	0.812414	1.17297	0.554711
Deaths	Low SDI	Male	Rate	1995	0.822929	1.19339	0.569523
Deaths	Low SDI	Male	Rate	1996	0.831857	1.20939	0.571301
Deaths	Low SDI	Male	Rate	1997	0.834719	1.20989	0.580908
Deaths	Low SDI	Male	Rate	1998	0.841578	1.20539	0.589418
Deaths	Low SDI	Male	Rate	1999	0.841551	1.19481	0.590325
Deaths	Low SDI	Male	Rate	2000	0.833042	1.20258	0.58867
Deaths	Low SDI	Male	Rate	2001	0.828616	1.20272	0.592711
Deaths	Low SDI	Male	Rate	2002	0.809293	1.17317	0.583814
Deaths	Low SDI	Male	Rate	2003	0.795349	1.14787	0.580109
Deaths	Low SDI	Male	Rate	2004	0.78283	1.10008	0.581822
Deaths	Low SDI	Male	Rate	2005	0.7736	1.09171	0.574978
Deaths	Low SDI	Male	Rate	2006	0.765151	1.08446	0.57344
Deaths	Low SDI	Male	Rate	2007	0.769299	1.08213	0.579074
Deaths	Low SDI	Male	Rate	2008	0.758976	1.06661	0.576303
Deaths	Low SDI	Male	Rate	2009	0.756243	1.06217	0.579327
Deaths	Low SDI	Male	Rate	2010	0.757357	1.06576	0.580379
Deaths	Low SDI	Male	Rate	2011	0.751714	1.05952	0.578398
Deaths	Low SDI	Male	Rate	2012	0.74675	1.05149	0.579549
Deaths	Low SDI	Male	Rate	2013	0.744024	1.03598	0.579469
Deaths	Low SDI	Male	Rate	2014	0.739107	1.0331	0.579676
Deaths	Low SDI	Male	Rate	2015	0.729192	1.0291	0.569448
Deaths	Low SDI	Male	Rate	2016	0.728182	1.02823	0.571861
Deaths	Low SDI	Male	Rate	2017	0.720056	1.01926	0.568487
Deaths	Low SDI	Male	Rate	2018	0.697482	0.996365	0.545993
Deaths	Low SDI	Male	Rate	2019	0.671809	0.970616	0.525592
Deaths	Low SDI	Male	Rate	2020	0.666998	0.964961	0.519751
Deaths	Low SDI	Male	Rate	2021	0.664639	0.957324	0.513965
Deaths	Low-middle SDI	Male	Rate	1990	0.468266	0.634294	0.385833
Deaths	Low-middle SDI	Male	Rate	1991	0.477321	0.644205	0.391661
Deaths	Low-middle SDI	Male	Rate	1992	0.488896	0.646447	0.406585
Deaths	Low-middle SDI	Male	Rate	1993	0.503743	0.658074	0.418689
Deaths	Low-middle SDI	Male	Rate	1994	0.519904	0.667563	0.434881
Deaths	Low-middle SDI	Male	Rate	1995	0.527343	0.683429	0.442889
Deaths	Low-middle SDI	Male	Rate	1996	0.531271	0.690536	0.448506
Deaths	Low-middle SDI	Male	Rate	1997	0.544198	0.70327	0.459217
Deaths	Low-middle SDI	Male	Rate	1998	0.557732	0.715887	0.473166
Deaths	Low-middle SDI	Male	Rate	1999	0.568418	0.718343	0.486593
Deaths	Low-middle SDI	Male	Rate	2000	0.573001	0.719285	0.490491
Deaths	Low-middle SDI	Male	Rate	2001	0.575518	0.72062	0.490659
Deaths	Low-middle SDI	Male	Rate	2002	0.571641	0.720551	0.485773
Deaths	Low-middle SDI	Male	Rate	2003	0.562399	0.712934	0.474291
Deaths	Low-middle SDI	Male	Rate	2004	0.557563	0.704147	0.468656
Deaths	Low-middle SDI	Male	Rate	2005	0.556923	0.700006	0.465995
Deaths	Low-middle SDI	Male	Rate	2006	0.556312	0.699867	0.467295
Deaths	Low-middle SDI	Male	Rate	2007	0.552873	0.689968	0.463913
Deaths	Low-middle SDI	Male	Rate	2008	0.551694	0.689185	0.463675
Deaths	Low-middle SDI	Male	Rate	2009	0.551561	0.687458	0.462481
Deaths	Low-middle SDI	Male	Rate	2010	0.549452	0.680148	0.459683
Deaths	Low-middle SDI	Male	Rate	2011	0.545127	0.673522	0.454976
Deaths	Low-middle SDI	Male	Rate	2012	0.536924	0.667708	0.448132
Deaths	Low-middle SDI	Male	Rate	2013	0.533049	0.658061	0.443638
Deaths	Low-middle SDI	Male	Rate	2014	0.528368	0.65383	0.439869
Deaths	Low-middle SDI	Male	Rate	2015	0.529485	0.654352	0.441116
Deaths	Low-middle SDI	Male	Rate	2016	0.530213	0.652465	0.442223
Deaths	Low-middle SDI	Male	Rate	2017	0.531037	0.651512	0.441442
Deaths	Low-middle SDI	Male	Rate	2018	0.529589	0.658428	0.441315
Deaths	Low-middle SDI	Male	Rate	2019	0.526777	0.657902	0.438019
Deaths	Low-middle SDI	Male	Rate	2020	0.531213	0.656543	0.437828
Deaths	Low-middle SDI	Male	Rate	2021	0.541083	0.660457	0.449605
Deaths	Middle SDI	Male	Rate	1990	1.68353	2.00236	1.43075
Deaths	Middle SDI	Male	Rate	1991	1.67557	1.97438	1.42513
Deaths	Middle SDI	Male	Rate	1992	1.71651	1.99481	1.48664
Deaths	Middle SDI	Male	Rate	1993	1.74794	2.01931	1.53526
Deaths	Middle SDI	Male	Rate	1994	1.7915	2.02598	1.58654
Deaths	Middle SDI	Male	Rate	1995	1.87911	2.09791	1.67668
Deaths	Middle SDI	Male	Rate	1996	1.8893	2.11458	1.70322
Deaths	Middle SDI	Male	Rate	1997	1.86117	2.06226	1.66511
Deaths	Middle SDI	Male	Rate	1998	1.9001	2.12076	1.7027
Deaths	Middle SDI	Male	Rate	1999	1.96913	2.19352	1.73652
Deaths	Middle SDI	Male	Rate	2000	2.00605	2.26715	1.77885
Deaths	Middle SDI	Male	Rate	2001	2.0004	2.25197	1.75451
Deaths	Middle SDI	Male	Rate	2002	1.84798	2.05644	1.64391
Deaths	Middle SDI	Male	Rate	2003	1.67594	1.88406	1.49629
Deaths	Middle SDI	Male	Rate	2004	1.57429	1.73817	1.42891
Deaths	Middle SDI	Male	Rate	2005	1.50305	1.66925	1.36493
Deaths	Middle SDI	Male	Rate	2006	1.46034	1.61104	1.31924
Deaths	Middle SDI	Male	Rate	2007	1.4549	1.61998	1.29489
Deaths	Middle SDI	Male	Rate	2008	1.4764	1.63251	1.34061
Deaths	Middle SDI	Male	Rate	2009	1.48418	1.65559	1.34778
Deaths	Middle SDI	Male	Rate	2010	1.461	1.62274	1.3151
Deaths	Middle SDI	Male	Rate	2011	1.38741	1.54945	1.23796
Deaths	Middle SDI	Male	Rate	2012	1.34164	1.48948	1.19981
Deaths	Middle SDI	Male	Rate	2013	1.36063	1.51127	1.22058
Deaths	Middle SDI	Male	Rate	2014	1.39242	1.55827	1.24816
Deaths	Middle SDI	Male	Rate	2015	1.39122	1.57276	1.21889
Deaths	Middle SDI	Male	Rate	2016	1.37877	1.60293	1.2065
Deaths	Middle SDI	Male	Rate	2017	1.39378	1.66993	1.18289
Deaths	Middle SDI	Male	Rate	2018	1.40566	1.70638	1.17722
Deaths	Middle SDI	Male	Rate	2019	1.41479	1.75532	1.19229
Deaths	Middle SDI	Male	Rate	2020	1.41443	1.79202	1.17102
Deaths	Middle SDI	Male	Rate	2021	1.41345	1.79273	1.16953
DALYs (Disability-Adjusted Life Years)	Global	Male	Rate	1990	68.7549	80.8189	59.2161
DALYs (Disability-Adjusted Life Years)	Global	Male	Rate	1991	69.3103	81.186	60.3481
DALYs (Disability-Adjusted Life Years)	Global	Male	Rate	1992	71.2822	82.2544	62.6616
DALYs (Disability-Adjusted Life Years)	Global	Male	Rate	1993	72.5465	82.5962	64.1338
DALYs (Disability-Adjusted Life Years)	Global	Male	Rate	1994	74.3271	83.4392	66.7112
DALYs (Disability-Adjusted Life Years)	Global	Male	Rate	1995	77.2573	85.4052	70.3613
DALYs (Disability-Adjusted Life Years)	Global	Male	Rate	1996	78.0037	85.6905	71.4643
DALYs (Disability-Adjusted Life Years)	Global	Male	Rate	1997	77.4692	85.946	70.212
DALYs (Disability-Adjusted Life Years)	Global	Male	Rate	1998	79.2893	87.2738	72.6449
DALYs (Disability-Adjusted Life Years)	Global	Male	Rate	1999	81.7455	89.4744	74.3009
DALYs (Disability-Adjusted Life Years)	Global	Male	Rate	2000	82.9474	91.057	74.5049
DALYs (Disability-Adjusted Life Years)	Global	Male	Rate	2001	82.3008	89.8895	73.9699
DALYs (Disability-Adjusted Life Years)	Global	Male	Rate	2002	76.1799	84.2253	69.2609
DALYs (Disability-Adjusted Life Years)	Global	Male	Rate	2003	69.6712	79.0529	63.2863
DALYs (Disability-Adjusted Life Years)	Global	Male	Rate	2004	65.8101	73.9005	60.3058
DALYs (Disability-Adjusted Life Years)	Global	Male	Rate	2005	62.9767	70.9037	57.7129
DALYs (Disability-Adjusted Life Years)	Global	Male	Rate	2006	60.7901	68.7465	55.632
DALYs (Disability-Adjusted Life Years)	Global	Male	Rate	2007	60.2045	68.2617	54.742
DALYs (Disability-Adjusted Life Years)	Global	Male	Rate	2008	60.8572	67.6466	55.7916
DALYs (Disability-Adjusted Life Years)	Global	Male	Rate	2009	60.3128	66.6895	55.5067
DALYs (Disability-Adjusted Life Years)	Global	Male	Rate	2010	58.9505	65.59	53.8352
DALYs (Disability-Adjusted Life Years)	Global	Male	Rate	2011	55.854	62.2351	50.6545
DALYs (Disability-Adjusted Life Years)	Global	Male	Rate	2012	53.5279	60.3682	48.7786
DALYs (Disability-Adjusted Life Years)	Global	Male	Rate	2013	53.4132	59.7803	48.6354
DALYs (Disability-Adjusted Life Years)	Global	Male	Rate	2014	53.7935	60.1924	48.6891
DALYs (Disability-Adjusted Life Years)	Global	Male	Rate	2015	53.4378	60.4185	48.0906
DALYs (Disability-Adjusted Life Years)	Global	Male	Rate	2016	52.9621	60.3868	47.1479
DALYs (Disability-Adjusted Life Years)	Global	Male	Rate	2017	53.5228	61.7105	46.6279
DALYs (Disability-Adjusted Life Years)	Global	Male	Rate	2018	53.8223	63.1411	46.6915
DALYs (Disability-Adjusted Life Years)	Global	Male	Rate	2019	53.9923	64.3183	46.685
DALYs (Disability-Adjusted Life Years)	Global	Male	Rate	2020	54.4328	64.8975	47.0122
DALYs (Disability-Adjusted Life Years)	Global	Male	Rate	2021	54.6276	66.0063	46.8778
DALYs (Disability-Adjusted Life Years)	High SDI	Male	Rate	1990	37.0321	42.9801	32.1097
DALYs (Disability-Adjusted Life Years)	High SDI	Male	Rate	1991	37.7588	43.9445	32.9236
DALYs (Disability-Adjusted Life Years)	High SDI	Male	Rate	1992	38.0375	43.9534	33.3263
DALYs (Disability-Adjusted Life Years)	High SDI	Male	Rate	1993	38.2291	43.4334	33.7794
DALYs (Disability-Adjusted Life Years)	High SDI	Male	Rate	1994	38.8002	44.2383	34.3796
DALYs (Disability-Adjusted Life Years)	High SDI	Male	Rate	1995	38.9897	44.122	35.2071
DALYs (Disability-Adjusted Life Years)	High SDI	Male	Rate	1996	39.1329	43.7234	35.2991
DALYs (Disability-Adjusted Life Years)	High SDI	Male	Rate	1997	37.3422	41.144	34.0486
DALYs (Disability-Adjusted Life Years)	High SDI	Male	Rate	1998	38.2403	41.7037	35.2217
DALYs (Disability-Adjusted Life Years)	High SDI	Male	Rate	1999	38.1278	41.0207	35.4577
DALYs (Disability-Adjusted Life Years)	High SDI	Male	Rate	2000	37.1491	39.8523	34.8069
DALYs (Disability-Adjusted Life Years)	High SDI	Male	Rate	2001	36.7835	39.2171	34.2722
DALYs (Disability-Adjusted Life Years)	High SDI	Male	Rate	2002	35.1405	37.5127	33.0065
DALYs (Disability-Adjusted Life Years)	High SDI	Male	Rate	2003	33.8497	35.9919	31.8598
DALYs (Disability-Adjusted Life Years)	High SDI	Male	Rate	2004	32.2231	34.195	30.2416
DALYs (Disability-Adjusted Life Years)	High SDI	Male	Rate	2005	31.0594	33.113	29.2069
DALYs (Disability-Adjusted Life Years)	High SDI	Male	Rate	2006	29.5344	31.4413	27.7598
DALYs (Disability-Adjusted Life Years)	High SDI	Male	Rate	2007	28.9654	30.8316	27.2942
DALYs (Disability-Adjusted Life Years)	High SDI	Male	Rate	2008	29.0425	30.7617	27.5082
DALYs (Disability-Adjusted Life Years)	High SDI	Male	Rate	2009	28.3645	30.0227	26.9412
DALYs (Disability-Adjusted Life Years)	High SDI	Male	Rate	2010	27.6527	29.2324	26.3461
DALYs (Disability-Adjusted Life Years)	High SDI	Male	Rate	2011	26.4797	27.907	25.2747
DALYs (Disability-Adjusted Life Years)	High SDI	Male	Rate	2012	25.7808	27.2157	24.6332
DALYs (Disability-Adjusted Life Years)	High SDI	Male	Rate	2013	24.8002	26.3627	23.5867
DALYs (Disability-Adjusted Life Years)	High SDI	Male	Rate	2014	24.0713	25.3679	22.8696
DALYs (Disability-Adjusted Life Years)	High SDI	Male	Rate	2015	24.1146	25.3257	22.904
DALYs (Disability-Adjusted Life Years)	High SDI	Male	Rate	2016	24.1438	25.5424	22.8639
DALYs (Disability-Adjusted Life Years)	High SDI	Male	Rate	2017	23.7368	25.2387	22.4873
DALYs (Disability-Adjusted Life Years)	High SDI	Male	Rate	2018	23.8821	25.5589	22.6218
DALYs (Disability-Adjusted Life Years)	High SDI	Male	Rate	2019	23.821	25.5729	22.4798
DALYs (Disability-Adjusted Life Years)	High SDI	Male	Rate	2020	24.187	25.9704	22.6348
DALYs (Disability-Adjusted Life Years)	High SDI	Male	Rate	2021	24.3567	26.297	22.5019
DALYs (Disability-Adjusted Life Years)	High-middle SDI	Male	Rate	1990	97.4866	121.028	79.9674
DALYs (Disability-Adjusted Life Years)	High-middle SDI	Male	Rate	1991	99.6691	120.358	81.665
DALYs (Disability-Adjusted Life Years)	High-middle SDI	Male	Rate	1992	104.191	122.895	87.9245
DALYs (Disability-Adjusted Life Years)	High-middle SDI	Male	Rate	1993	106.316	124.272	88.9296
DALYs (Disability-Adjusted Life Years)	High-middle SDI	Male	Rate	1994	109.384	127.522	93.4264
DALYs (Disability-Adjusted Life Years)	High-middle SDI	Male	Rate	1995	114.908	131.174	99.6019
DALYs (Disability-Adjusted Life Years)	High-middle SDI	Male	Rate	1996	117.87	133.417	104.492
DALYs (Disability-Adjusted Life Years)	High-middle SDI	Male	Rate	1997	119.361	135.451	103.836
DALYs (Disability-Adjusted Life Years)	High-middle SDI	Male	Rate	1998	124.071	140.589	109.884
DALYs (Disability-Adjusted Life Years)	High-middle SDI	Male	Rate	1999	130.598	148.291	114.6
DALYs (Disability-Adjusted Life Years)	High-middle SDI	Male	Rate	2000	135.247	154.704	117.286
DALYs (Disability-Adjusted Life Years)	High-middle SDI	Male	Rate	2001	133.781	152.729	116.115
DALYs (Disability-Adjusted Life Years)	High-middle SDI	Male	Rate	2002	120.179	137.116	103.438
DALYs (Disability-Adjusted Life Years)	High-middle SDI	Male	Rate	2003	106.515	121.887	93.0016
DALYs (Disability-Adjusted Life Years)	High-middle SDI	Male	Rate	2004	99.1543	111.992	87.4576
DALYs (Disability-Adjusted Life Years)	High-middle SDI	Male	Rate	2005	93.3777	105.955	82.1797
DALYs (Disability-Adjusted Life Years)	High-middle SDI	Male	Rate	2006	88.4776	100.218	77.2823
DALYs (Disability-Adjusted Life Years)	High-middle SDI	Male	Rate	2007	87.4184	100.383	76.7897
DALYs (Disability-Adjusted Life Years)	High-middle SDI	Male	Rate	2008	90.1263	101.688	79.9073
DALYs (Disability-Adjusted Life Years)	High-middle SDI	Male	Rate	2009	87.7239	98.6509	78.1519
DALYs (Disability-Adjusted Life Years)	High-middle SDI	Male	Rate	2010	84.0181	94.072	74.8258
DALYs (Disability-Adjusted Life Years)	High-middle SDI	Male	Rate	2011	76.5475	85.5177	68.2286
DALYs (Disability-Adjusted Life Years)	High-middle SDI	Male	Rate	2012	70.2673	79.8553	62.4635
DALYs (Disability-Adjusted Life Years)	High-middle SDI	Male	Rate	2013	69.4223	79.3227	61.5608
DALYs (Disability-Adjusted Life Years)	High-middle SDI	Male	Rate	2014	70.1182	80.0344	61.8247
DALYs (Disability-Adjusted Life Years)	High-middle SDI	Male	Rate	2015	69.2313	79.8284	59.9137
DALYs (Disability-Adjusted Life Years)	High-middle SDI	Male	Rate	2016	68.5891	79.4432	58.8876
DALYs (Disability-Adjusted Life Years)	High-middle SDI	Male	Rate	2017	72.0345	85.9439	60.5076
DALYs (Disability-Adjusted Life Years)	High-middle SDI	Male	Rate	2018	74.6057	91.6571	61.7284
DALYs (Disability-Adjusted Life Years)	High-middle SDI	Male	Rate	2019	77.2967	97.31	61.5302
DALYs (Disability-Adjusted Life Years)	High-middle SDI	Male	Rate	2020	80.7914	103.424	62.8506
DALYs (Disability-Adjusted Life Years)	High-middle SDI	Male	Rate	2021	82.3476	107.259	63.8239
DALYs (Disability-Adjusted Life Years)	Low SDI	Male	Rate	1990	44.3054	66.2963	29.0741
DALYs (Disability-Adjusted Life Years)	Low SDI	Male	Rate	1991	45.0862	68.2406	30.0965
DALYs (Disability-Adjusted Life Years)	Low SDI	Male	Rate	1992	45.8712	68.1876	30.8148
DALYs (Disability-Adjusted Life Years)	Low SDI	Male	Rate	1993	46.7158	68.405	31.58
DALYs (Disability-Adjusted Life Years)	Low SDI	Male	Rate	1994	47.6564	68.8539	32.5119
DALYs (Disability-Adjusted Life Years)	Low SDI	Male	Rate	1995	48.2613	69.9875	33.3492
DALYs (Disability-Adjusted Life Years)	Low SDI	Male	Rate	1996	48.7776	70.7611	33.5309
DALYs (Disability-Adjusted Life Years)	Low SDI	Male	Rate	1997	48.9514	70.8637	34.1071
DALYs (Disability-Adjusted Life Years)	Low SDI	Male	Rate	1998	49.3616	70.4536	34.4922
DALYs (Disability-Adjusted Life Years)	Low SDI	Male	Rate	1999	49.3709	69.8627	34.5661
DALYs (Disability-Adjusted Life Years)	Low SDI	Male	Rate	2000	48.8675	70.5465	34.5765
DALYs (Disability-Adjusted Life Years)	Low SDI	Male	Rate	2001	48.6111	70.6566	34.7706
DALYs (Disability-Adjusted Life Years)	Low SDI	Male	Rate	2002	47.4699	68.7204	34.2138
DALYs (Disability-Adjusted Life Years)	Low SDI	Male	Rate	2003	46.6497	67.1602	33.9396
DALYs (Disability-Adjusted Life Years)	Low SDI	Male	Rate	2004	45.9323	64.7705	34.1412
DALYs (Disability-Adjusted Life Years)	Low SDI	Male	Rate	2005	45.3921	64.0121	33.7487
DALYs (Disability-Adjusted Life Years)	Low SDI	Male	Rate	2006	44.8945	63.7481	33.5893
DALYs (Disability-Adjusted Life Years)	Low SDI	Male	Rate	2007	45.1159	63.4313	34.0247
DALYs (Disability-Adjusted Life Years)	Low SDI	Male	Rate	2008	44.4865	62.4319	33.7025
DALYs (Disability-Adjusted Life Years)	Low SDI	Male	Rate	2009	44.3137	62.3617	33.865
DALYs (Disability-Adjusted Life Years)	Low SDI	Male	Rate	2010	44.3612	62.4133	33.942
DALYs (Disability-Adjusted Life Years)	Low SDI	Male	Rate	2011	44.0205	62.1273	33.7218
DALYs (Disability-Adjusted Life Years)	Low SDI	Male	Rate	2012	43.7337	61.5111	33.9237
DALYs (Disability-Adjusted Life Years)	Low SDI	Male	Rate	2013	43.5861	60.5943	33.8743
DALYs (Disability-Adjusted Life Years)	Low SDI	Male	Rate	2014	43.3103	60.5567	33.8204
DALYs (Disability-Adjusted Life Years)	Low SDI	Male	Rate	2015	42.7182	60.2343	33.4813
DALYs (Disability-Adjusted Life Years)	Low SDI	Male	Rate	2016	42.6534	60.1186	33.5285
DALYs (Disability-Adjusted Life Years)	Low SDI	Male	Rate	2017	42.1756	59.8415	33.4125
DALYs (Disability-Adjusted Life Years)	Low SDI	Male	Rate	2018	40.8699	58.4424	32.0252
DALYs (Disability-Adjusted Life Years)	Low SDI	Male	Rate	2019	39.3781	56.6526	30.6726
DALYs (Disability-Adjusted Life Years)	Low SDI	Male	Rate	2020	39.1099	56.5767	30.39
DALYs (Disability-Adjusted Life Years)	Low SDI	Male	Rate	2021	38.9775	56.0333	30.029
DALYs (Disability-Adjusted Life Years)	Low-middle SDI	Male	Rate	1990	27.4174	37.0633	22.5739
DALYs (Disability-Adjusted Life Years)	Low-middle SDI	Male	Rate	1991	27.9457	37.5484	22.9205
DALYs (Disability-Adjusted Life Years)	Low-middle SDI	Male	Rate	1992	28.62	37.8047	23.8205
DALYs (Disability-Adjusted Life Years)	Low-middle SDI	Male	Rate	1993	29.4872	38.491	24.5455
DALYs (Disability-Adjusted Life Years)	Low-middle SDI	Male	Rate	1994	30.423	39.0244	25.4594
DALYs (Disability-Adjusted Life Years)	Low-middle SDI	Male	Rate	1995	30.8452	39.8507	25.9832
DALYs (Disability-Adjusted Life Years)	Low-middle SDI	Male	Rate	1996	31.0481	40.3188	26.2502
DALYs (Disability-Adjusted Life Years)	Low-middle SDI	Male	Rate	1997	31.7841	41.0783	26.8483
DALYs (Disability-Adjusted Life Years)	Low-middle SDI	Male	Rate	1998	32.558	41.7628	27.6704
DALYs (Disability-Adjusted Life Years)	Low-middle SDI	Male	Rate	1999	33.1632	41.8602	28.4508
DALYs (Disability-Adjusted Life Years)	Low-middle SDI	Male	Rate	2000	33.424	41.8806	28.6172
DALYs (Disability-Adjusted Life Years)	Low-middle SDI	Male	Rate	2001	33.5633	42.0325	28.6616
DALYs (Disability-Adjusted Life Years)	Low-middle SDI	Male	Rate	2002	33.3362	41.9758	28.3859
DALYs (Disability-Adjusted Life Years)	Low-middle SDI	Male	Rate	2003	32.8074	41.6836	27.7281
DALYs (Disability-Adjusted Life Years)	Low-middle SDI	Male	Rate	2004	32.5391	41.1564	27.443
DALYs (Disability-Adjusted Life Years)	Low-middle SDI	Male	Rate	2005	32.5015	40.9077	27.307
DALYs (Disability-Adjusted Life Years)	Low-middle SDI	Male	Rate	2006	32.4607	40.7653	27.3586
DALYs (Disability-Adjusted Life Years)	Low-middle SDI	Male	Rate	2007	32.2473	40.2317	27.1025
DALYs (Disability-Adjusted Life Years)	Low-middle SDI	Male	Rate	2008	32.1776	40.1913	27.1186
DALYs (Disability-Adjusted Life Years)	Low-middle SDI	Male	Rate	2009	32.1709	39.933	27.0293
DALYs (Disability-Adjusted Life Years)	Low-middle SDI	Male	Rate	2010	32.0673	39.6536	26.9377
DALYs (Disability-Adjusted Life Years)	Low-middle SDI	Male	Rate	2011	31.8465	39.2419	26.6528
DALYs (Disability-Adjusted Life Years)	Low-middle SDI	Male	Rate	2012	31.3545	38.8902	26.3135
DALYs (Disability-Adjusted Life Years)	Low-middle SDI	Male	Rate	2013	31.1067	38.2783	25.9738
DALYs (Disability-Adjusted Life Years)	Low-middle SDI	Male	Rate	2014	30.8182	38.0404	25.7631
DALYs (Disability-Adjusted Life Years)	Low-middle SDI	Male	Rate	2015	30.8649	38.2032	25.7246
DALYs (Disability-Adjusted Life Years)	Low-middle SDI	Male	Rate	2016	30.8776	38.0188	25.825
DALYs (Disability-Adjusted Life Years)	Low-middle SDI	Male	Rate	2017	30.8945	37.8191	25.6625
DALYs (Disability-Adjusted Life Years)	Low-middle SDI	Male	Rate	2018	30.811	38.2755	25.7475
DALYs (Disability-Adjusted Life Years)	Low-middle SDI	Male	Rate	2019	30.6356	38.1646	25.4653
DALYs (Disability-Adjusted Life Years)	Low-middle SDI	Male	Rate	2020	30.8742	38.0962	25.507
DALYs (Disability-Adjusted Life Years)	Low-middle SDI	Male	Rate	2021	31.423	38.33	26.1975
DALYs (Disability-Adjusted Life Years)	Middle SDI	Male	Rate	1990	96.7653	115.324	82.5045
DALYs (Disability-Adjusted Life Years)	Middle SDI	Male	Rate	1991	96.2924	113.575	81.9646
DALYs (Disability-Adjusted Life Years)	Middle SDI	Male	Rate	1992	98.7747	114.598	85.7034
DALYs (Disability-Adjusted Life Years)	Middle SDI	Male	Rate	1993	100.685	116.278	88.8448
DALYs (Disability-Adjusted Life Years)	Middle SDI	Male	Rate	1994	103.393	116.747	91.6012
DALYs (Disability-Adjusted Life Years)	Middle SDI	Male	Rate	1995	108.662	121.408	96.8633
DALYs (Disability-Adjusted Life Years)	Middle SDI	Male	Rate	1996	109.331	122.333	98.7389
DALYs (Disability-Adjusted Life Years)	Middle SDI	Male	Rate	1997	107.663	118.949	96.3202
DALYs (Disability-Adjusted Life Years)	Middle SDI	Male	Rate	1998	109.659	122.316	98.379
DALYs (Disability-Adjusted Life Years)	Middle SDI	Male	Rate	1999	113.043	125.785	99.8952
DALYs (Disability-Adjusted Life Years)	Middle SDI	Male	Rate	2000	114.512	129.334	101.487
DALYs (Disability-Adjusted Life Years)	Middle SDI	Male	Rate	2001	113.787	127.795	99.9181
DALYs (Disability-Adjusted Life Years)	Middle SDI	Male	Rate	2002	104.95	116.341	93.5413
DALYs (Disability-Adjusted Life Years)	Middle SDI	Male	Rate	2003	94.9869	106.704	85.0702
DALYs (Disability-Adjusted Life Years)	Middle SDI	Male	Rate	2004	89.1367	98.3738	81.0693
DALYs (Disability-Adjusted Life Years)	Middle SDI	Male	Rate	2005	85.0116	94.4307	77.2275
DALYs (Disability-Adjusted Life Years)	Middle SDI	Male	Rate	2006	82.4847	91.0252	74.5159
DALYs (Disability-Adjusted Life Years)	Middle SDI	Male	Rate	2007	82.1342	91.44	73.3234
DALYs (Disability-Adjusted Life Years)	Middle SDI	Male	Rate	2008	83.3848	91.9625	75.7538
DALYs (Disability-Adjusted Life Years)	Middle SDI	Male	Rate	2009	83.9618	93.512	76.4185
DALYs (Disability-Adjusted Life Years)	Middle SDI	Male	Rate	2010	82.7639	91.7309	74.6108
DALYs (Disability-Adjusted Life Years)	Middle SDI	Male	Rate	2011	78.7063	87.6737	70.2628
DALYs (Disability-Adjusted Life Years)	Middle SDI	Male	Rate	2012	76.2255	84.4555	68.2462
DALYs (Disability-Adjusted Life Years)	Middle SDI	Male	Rate	2013	77.4554	85.9909	69.6311
DALYs (Disability-Adjusted Life Years)	Middle SDI	Male	Rate	2014	79.4025	88.7188	71.2623
DALYs (Disability-Adjusted Life Years)	Middle SDI	Male	Rate	2015	79.4282	89.8546	69.7059
DALYs (Disability-Adjusted Life Years)	Middle SDI	Male	Rate	2016	78.7192	91.2337	68.9203
DALYs (Disability-Adjusted Life Years)	Middle SDI	Male	Rate	2017	79.4915	94.8442	67.503
DALYs (Disability-Adjusted Life Years)	Middle SDI	Male	Rate	2018	80.1023	96.8842	67.2342
DALYs (Disability-Adjusted Life Years)	Middle SDI	Male	Rate	2019	80.5023	99.6152	68.0815
DALYs (Disability-Adjusted Life Years)	Middle SDI	Male	Rate	2020	80.3532	101.625	66.642
DALYs (Disability-Adjusted Life Years)	Middle SDI	Male	Rate	2021	80.1557	101.388	66.5367
