# Supplementary material for: The descriptive epidemiology and projection of liver cancer in adolescents and young adults: findings from the global burden of disease study 2021
Source: Front Med (Lausanne). 2025 Dec 16;12:1690010. doi: 10.3389/fmed.2025.1690010 (PMC12750614; doi:10.3389/fmed.2025.1690010)
Supplement: Supplementary file 6 [file Table_5.xlsx]

## Sheet: table S7
Table S5. Age-adjusted annual percent change (AAPC) in age-standardized incidence rate (ASIR) of liver cancer among adolescents and young adults (15–39 years), 1990–2021, by sex, 5-year age group, SDI level, and location.
measure	location	sex	age	cause	joinpoint	AAPC.Index	Start.Obs	End.Obs	AAPC	AAPC_LCI	AAPC_UCI	Significant_indicator	Test.Statistic	P.Value	AAPC_95CI
Incidence	Global	Both	15 to 19	Liver cancer	5	Full Range	1990	2021	-0.756947	-0.820228	-0.693626	Yes	-23.3482	0	-0.76_x000D_ (-0.82 to -0.69)
Incidence	Global	Both	20 to 24	Liver cancer	5	Full Range	1990	2021	-0.994687	-1.09182	-0.897459	Yes	-19.9611	0	-0.99_x000D_ (-1.09 to -0.9)
Incidence	Global	Both	25 to 29	Liver cancer	5	Full Range	1990	2021	-0.690066	-0.869655	-0.510152	Yes	-7.4983	0	-0.69_x000D_ (-0.87 to -0.51)
Incidence	Global	Both	30 to 34	Liver cancer	4	Full Range	1990	2021	-0.335855	-0.554892	-0.116335	Yes	-2.99691	0.003	-0.34_x000D_ (-0.55 to -0.12)
Incidence	Global	Both	35 to 39	Liver cancer	5	Full Range	1990	2021	-0.877168	-1.08143	-0.672489	Yes	-8.37126	0	-0.88_x000D_ (-1.08 to -0.67)
Incidence	Global	Female	15 to 19	Liver cancer	4	Full Range	1990	2021	-0.101026	-0.156507	-0.045514	Yes	-3.56612	0	-0.1_x000D_ (-0.16 to -0.05)
Incidence	Global	Female	20 to 24	Liver cancer	5	Full Range	1990	2021	-0.74796	-0.83802	-0.657819	Yes	-16.2094	0	-0.75_x000D_ (-0.84 to -0.66)
Incidence	Global	Female	25 to 29	Liver cancer	4	Full Range	1990	2021	-0.774596	-0.865101	-0.68401	Yes	-16.7019	0	-0.77_x000D_ (-0.87 to -0.68)
Incidence	Global	Female	30 to 34	Liver cancer	4	Full Range	1990	2021	-0.635765	-0.811722	-0.459495	Yes	-7.05287	0	-0.64_x000D_ (-0.81 to -0.46)
Incidence	Global	Female	35 to 39	Liver cancer	5	Full Range	1990	2021	-0.892937	-1.02131	-0.7644	Yes	-13.5635	0	-0.89_x000D_ (-1.02 to -0.76)
Incidence	Global	Male	15 to 19	Liver cancer	5	Full Range	1990	2021	-1.31296	-1.38173	-1.24414	Yes	-37.1589	0	-1.31_x000D_ (-1.38 to -1.24)
Incidence	Global	Male	20 to 24	Liver cancer	5	Full Range	1990	2021	-1.15331	-1.26605	-1.04044	Yes	-19.9222	0	-1.15_x000D_ (-1.27 to -1.04)
Incidence	Global	Male	25 to 29	Liver cancer	5	Full Range	1990	2021	-0.665242	-0.874214	-0.455829	Yes	-6.212	0	-0.67_x000D_ (-0.87 to -0.46)
Incidence	Global	Male	30 to 34	Liver cancer	4	Full Range	1990	2021	-0.211717	-0.438274	0.0153562	No	-1.82756	0.068	-0.21_x000D_ (-0.44 to 0.02)
Incidence	Global	Male	35 to 39	Liver cancer	5	Full Range	1990	2021	-0.859301	-1.07688	-0.641241	Yes	-7.69875	0	-0.86_x000D_ (-1.08 to -0.64)
