# Supplementary material for: The descriptive epidemiology and projection of liver cancer in adolescents and young adults: findings from the global burden of disease study 2021
Source: Front Med (Lausanne). 2025 Dec 16;12:1690010. doi: 10.3389/fmed.2025.1690010 (PMC12750614; doi:10.3389/fmed.2025.1690010)
Supplement: Supplementary file 7 [file Table_6.xlsx]

## Sheet: tabel S6
Table S6. Joinpoint results for ASIR of liver cancer among adolescents and young adults (15–39 years), 1990–2021: segment-specific annual percent change (APC) and joinpoint years by sex, 5-year age group, SDI level, and location
measure	location	sex	age	cause	joinpoint	Segment	Segment.Start	Segment.End	APC	APC_LCI	APC_UCI	Significant_indicator	Test.Statistic	P.Value	APC_95CI
Incidence	Global	Both	15 to 19	Liver cancer	5	0	1990	1996	-0.387864	-0.502796	-0.272799	Yes	-7.17493	0	-0.39_x000D_ (-0.5 to -0.27)
Incidence	Global	Both	15 to 19	Liver cancer	5	1	1996	2001	0.54393	0.348814	0.739427	Yes	5.95223	0	0.54_x000D_ (0.35 to 0.74)
Incidence	Global	Both	15 to 19	Liver cancer	5	2	2001	2005	-1.35059	-1.60077	-1.09977	Yes	-11.4138	0	-1.35_x000D_ (-1.6 to -1.1)
Incidence	Global	Both	15 to 19	Liver cancer	5	3	2005	2013	-1.87695	-1.94183	-1.81203	Yes	-61.0625	0	-1.88_x000D_ (-1.94 to -1.81)
Incidence	Global	Both	15 to 19	Liver cancer	5	4	2013	2018	-0.712556	-0.899358	-0.525401	Yes	-8.09372	0	-0.71_x000D_ (-0.9 to -0.53)
Incidence	Global	Both	15 to 19	Liver cancer	5	5	2018	2021	0.0793075	-0.254125	0.413855	No	0.506325	0.62	0.08_x000D_ (-0.25 to 0.41)
Incidence	Global	Both	20 to 24	Liver cancer	5	0	1990	1994	2.14282	1.76457	2.52248	Yes	12.1808	0	2.14_x000D_ (1.76 to 2.52)
Incidence	Global	Both	20 to 24	Liver cancer	5	1	1994	1999	-1.70852	-1.95999	-1.4564	Yes	-14.3383	0	-1.71_x000D_ (-1.96 to -1.46)
Incidence	Global	Both	20 to 24	Liver cancer	5	2	1999	2005	-3.49351	-3.70169	-3.28487	Yes	-35.0976	0	-3.49_x000D_ (-3.7 to -3.28)
Incidence	Global	Both	20 to 24	Liver cancer	5	3	2005	2010	0.627914	0.376553	0.879904	Yes	5.33448	0	0.63_x000D_ (0.38 to 0.88)
Incidence	Global	Both	20 to 24	Liver cancer	5	4	2010	2015	-3.455	-3.75244	-3.15663	Yes	-24.2876	0	-3.45_x000D_ (-3.75 to -3.16)
Incidence	Global	Both	20 to 24	Liver cancer	5	5	2015	2021	0.825491	0.620985	1.03041	Yes	8.63027	0	0.83_x000D_ (0.62 to 1.03)
Incidence	Global	Both	25 to 29	Liver cancer	5	0	1990	1994	5.31769	4.62211	6.01791	Yes	16.6652	0	5.32_x000D_ (4.62 to 6.02)
Incidence	Global	Both	25 to 29	Liver cancer	5	1	1994	2000	-1.52238	-1.85761	-1.186	Yes	-9.58901	0	-1.52_x000D_ (-1.86 to -1.19)
Incidence	Global	Both	25 to 29	Liver cancer	5	2	2000	2005	-7.28049	-7.77602	-6.78229	Yes	-30.0664	0	-7.28_x000D_ (-7.78 to -6.78)
Incidence	Global	Both	25 to 29	Liver cancer	5	3	2005	2009	0.439529	-0.412689	1.29904	No	1.09702	0.29	0.44_x000D_ (-0.41 to 1.3)
Incidence	Global	Both	25 to 29	Liver cancer	5	4	2009	2015	2.33025	1.98996	2.67168	Yes	14.7398	0	2.33_x000D_ (1.99 to 2.67)
Incidence	Global	Both	25 to 29	Liver cancer	5	5	2015	2021	-1.77832	-2.07213	-1.48364	Yes	-12.7665	0	-1.78_x000D_ (-2.07 to -1.48)
Incidence	Global	Both	30 to 34	Liver cancer	4	0	1990	1997	3.68989	3.35395	4.02692	Yes	23.4586	0	3.69_x000D_ (3.35 to 4.03)
Incidence	Global	Both	30 to 34	Liver cancer	4	1	1997	2000	0.0284804	-1.76278	1.85241	No	0.0331086	0.974	0.03_x000D_ (-1.76 to 1.85)
Incidence	Global	Both	30 to 34	Liver cancer	4	2	2000	2005	-7.43244	-8.0016	-6.85975	Yes	-26.308	0	-7.43_x000D_ (-8 to -6.86)
Incidence	Global	Both	30 to 34	Liver cancer	4	3	2005	2014	-0.624706	-0.821782	-0.427239	Yes	-6.63223	0	-0.62_x000D_ (-0.82 to -0.43)
Incidence	Global	Both	30 to 34	Liver cancer	4	4	2014	2021	1.20392	0.844477	1.56464	Yes	7.06646	0	1.2_x000D_ (0.84 to 1.56)
Incidence	Global	Both	35 to 39	Liver cancer	5	0	1990	1996	-0.691617	-1.0999	-0.281645	Yes	-3.59066	0.003	-0.69_x000D_ (-1.1 to -0.28)
Incidence	Global	Both	35 to 39	Liver cancer	5	1	1996	2001	2.78631	2.18293	3.39325	Yes	9.94926	0	2.79_x000D_ (2.18 to 3.39)
Incidence	Global	Both	35 to 39	Liver cancer	5	2	2001	2005	-4.10853	-4.90357	-3.30685	Yes	-10.7406	0	-4.11_x000D_ (-4.9 to -3.31)
Incidence	Global	Both	35 to 39	Liver cancer	5	3	2005	2010	-0.976337	-1.48832	-0.461695	Yes	-4.03425	0.001	-0.98_x000D_ (-1.49 to -0.46)
Incidence	Global	Both	35 to 39	Liver cancer	5	4	2010	2015	-3.8095	-4.37538	-3.24027	Yes	-14.0305	0	-3.81_x000D_ (-4.38 to -3.24)
Incidence	Global	Both	35 to 39	Liver cancer	5	5	2015	2021	0.705428	0.260069	1.15277	Yes	3.3805	0.004	0.71_x000D_ (0.26 to 1.15)
Incidence	Global	Female	15 to 19	Liver cancer	4	0	1990	1993	0.744679	0.438994	1.05129	Yes	5.12927	0	0.74_x000D_ (0.44 to 1.05)
Incidence	Global	Female	15 to 19	Liver cancer	4	1	1993	2001	-0.0198184	-0.0888128	0.0492237	No	-0.603213	0.554	-0.02_x000D_ (-0.09 to 0.05)
Incidence	Global	Female	15 to 19	Liver cancer	4	2	2001	2014	-0.585286	-0.61114	-0.559425	Yes	-47.4145	0	-0.59_x000D_ (-0.61 to -0.56)
Incidence	Global	Female	15 to 19	Liver cancer	4	3	2014	2019	0.0873429	-0.084186	0.259166	No	1.06934	0.299	0.09_x000D_ (-0.08 to 0.26)
Incidence	Global	Female	15 to 19	Liver cancer	4	4	2019	2021	1.00197	0.401616	1.60591	Yes	3.51339	0.002	1_x000D_ (0.4 to 1.61)
Incidence	Global	Female	20 to 24	Liver cancer	5	0	1990	1994	1.93646	1.58118	2.29298	Yes	11.7088	0	1.94_x000D_ (1.58 to 2.29)
Incidence	Global	Female	20 to 24	Liver cancer	5	1	1994	2000	-1.42935	-1.61397	-1.24438	Yes	-16.3679	0	-1.43_x000D_ (-1.61 to -1.24)
Incidence	Global	Female	20 to 24	Liver cancer	5	2	2000	2004	-3.53579	-3.8809	-3.18944	Yes	-21.4083	0	-3.54_x000D_ (-3.88 to -3.19)
Incidence	Global	Female	20 to 24	Liver cancer	5	3	2004	2010	-0.108931	-0.261335	0.0437061	No	-1.52146	0.149	-0.11_x000D_ (-0.26 to 0.04)
Incidence	Global	Female	20 to 24	Liver cancer	5	4	2010	2015	-2.83435	-3.10118	-2.5668	Yes	-22.2871	0	-2.83_x000D_ (-3.1 to -2.57)
Incidence	Global	Female	20 to 24	Liver cancer	5	5	2015	2021	1.19406	0.997179	1.39133	Yes	12.991	0	1.19_x000D_ (1 to 1.39)
Incidence	Global	Female	25 to 29	Liver cancer	4	0	1990	1994	3.00499	2.59533	3.41629	Yes	15.609	0	3_x000D_ (2.6 to 3.42)
Incidence	Global	Female	25 to 29	Liver cancer	4	1	1994	2000	-1.06971	-1.30701	-0.831849	Yes	-9.40877	0	-1.07_x000D_ (-1.31 to -0.83)
Incidence	Global	Female	25 to 29	Liver cancer	4	2	2000	2005	-5.81078	-6.12233	-5.4982	Yes	-37.9609	0	-5.81_x000D_ (-6.12 to -5.5)
Incidence	Global	Female	25 to 29	Liver cancer	4	3	2005	2015	0.291878	0.207932	0.375894	Yes	7.31244	0	0.29_x000D_ (0.21 to 0.38)
Incidence	Global	Female	25 to 29	Liver cancer	4	4	2015	2021	-0.412198	-0.588648	-0.235435	Yes	-4.89341	0	-0.41_x000D_ (-0.59 to -0.24)
Incidence	Global	Female	30 to 34	Liver cancer	4	0	1990	1997	2.30674	2.04115	2.57303	Yes	18.4316	0	2.31_x000D_ (2.04 to 2.57)
Incidence	Global	Female	30 to 34	Liver cancer	4	1	1997	2000	-0.399995	-1.94346	1.16777	No	-0.539149	0.596	-0.4_x000D_ (-1.94 to 1.17)
Incidence	Global	Female	30 to 34	Liver cancer	4	2	2000	2005	-6.19046	-6.62396	-5.75496	Yes	-28.9863	0	-6.19_x000D_ (-6.62 to -5.75)
Incidence	Global	Female	30 to 34	Liver cancer	4	3	2005	2013	-0.749903	-0.931176	-0.568298	Yes	-8.65064	0	-0.75_x000D_ (-0.93 to -0.57)
Incidence	Global	Female	30 to 34	Liver cancer	4	4	2013	2021	0.431008	0.257144	0.605173	Yes	5.21486	0	0.43_x000D_ (0.26 to 0.61)
Incidence	Global	Female	35 to 39	Liver cancer	5	0	1990	1996	-1.2577	-1.54721	-0.967337	Yes	-9.1875	0	-1.26_x000D_ (-1.55 to -0.97)
Incidence	Global	Female	35 to 39	Liver cancer	5	1	1996	2001	1.26584	0.813633	1.72007	Yes	5.99067	0	1.27_x000D_ (0.81 to 1.72)
Incidence	Global	Female	35 to 39	Liver cancer	5	2	2001	2005	-2.5904	-3.12211	-2.05578	Yes	-10.2205	0	-2.59_x000D_ (-3.12 to -2.06)
Incidence	Global	Female	35 to 39	Liver cancer	5	3	2005	2010	-1.35006	-1.64649	-1.05273	Yes	-9.627	0	-1.35_x000D_ (-1.65 to -1.05)
Incidence	Global	Female	35 to 39	Liver cancer	5	4	2010	2015	-2.35515	-2.66153	-2.04781	Yes	-16.1647	0	-2.36_x000D_ (-2.66 to -2.05)
Incidence	Global	Female	35 to 39	Liver cancer	5	5	2015	2021	0.452735	0.251013	0.654864	Yes	4.78971	0	0.45_x000D_ (0.25 to 0.65)
Incidence	Global	Male	15 to 19	Liver cancer	5	0	1990	1995	-1.16633	-1.33481	-0.997561	Yes	-14.6562	0	-1.17_x000D_ (-1.33 to -1)
Incidence	Global	Male	15 to 19	Liver cancer	5	1	1995	2001	0.760573	0.598461	0.922945	Yes	10.0299	0	0.76_x000D_ (0.6 to 0.92)
Incidence	Global	Male	15 to 19	Liver cancer	5	2	2001	2005	-1.73842	-2.01674	-1.45932	Yes	-13.1785	0	-1.74_x000D_ (-2.02 to -1.46)
Incidence	Global	Male	15 to 19	Liver cancer	5	3	2005	2010	-3.05505	-3.21756	-2.89227	Yes	-39.4179	0	-3.06_x000D_ (-3.22 to -2.89)
Incidence	Global	Male	15 to 19	Liver cancer	5	4	2010	2014	-2.53594	-2.82802	-2.24298	Yes	-18.2417	0	-2.54_x000D_ (-2.83 to -2.24)
Incidence	Global	Male	15 to 19	Liver cancer	5	5	2014	2021	-0.973591	-1.06629	-0.880805	Yes	-22.2661	0	-0.97_x000D_ (-1.07 to -0.88)
Incidence	Global	Male	20 to 24	Liver cancer	5	0	1990	1994	2.31444	1.86521	2.76565	Yes	11.083	0	2.31_x000D_ (1.87 to 2.77)
Incidence	Global	Male	20 to 24	Liver cancer	5	1	1994	1999	-1.87052	-2.17748	-1.5626	Yes	-12.846	0	-1.87_x000D_ (-2.18 to -1.56)
Incidence	Global	Male	20 to 24	Liver cancer	5	2	1999	2005	-3.91452	-4.1668	-3.66157	Yes	-32.3739	0	-3.91_x000D_ (-4.17 to -3.66)
Incidence	Global	Male	20 to 24	Liver cancer	5	3	2005	2010	0.900334	0.614758	1.18672	Yes	6.7404	0	0.9_x000D_ (0.61 to 1.19)
Incidence	Global	Male	20 to 24	Liver cancer	5	4	2010	2015	-3.8251	-4.14914	-3.49998	Yes	-24.6321	0	-3.83_x000D_ (-4.15 to -3.5)
Incidence	Global	Male	20 to 24	Liver cancer	5	5	2015	2021	0.552705	0.321602	0.784341	Yes	5.10575	0	0.55_x000D_ (0.32 to 0.78)
Incidence	Global	Male	25 to 29	Liver cancer	5	0	1990	1994	6.2544	5.39894	7.11682	Yes	15.9959	0	6.25_x000D_ (5.4 to 7.12)
Incidence	Global	Male	25 to 29	Liver cancer	5	1	1994	2000	-1.66577	-2.05876	-1.2712	Yes	-8.94097	0	-1.67_x000D_ (-2.06 to -1.27)
Incidence	Global	Male	25 to 29	Liver cancer	5	2	2000	2005	-7.8557	-8.41529	-7.2927	Yes	-28.6276	0	-7.86_x000D_ (-8.42 to -7.29)
Incidence	Global	Male	25 to 29	Liver cancer	5	3	2005	2009	0.482948	-0.480428	1.45565	No	1.06595	0.303	0.48_x000D_ (-0.48 to 1.46)
Incidence	Global	Male	25 to 29	Liver cancer	5	4	2009	2015	3.17439	2.78522	3.56502	Yes	17.6258	0	3.17_x000D_ (2.79 to 3.57)
Incidence	Global	Male	25 to 29	Liver cancer	5	5	2015	2021	-2.41198	-2.77168	-2.05095	Yes	-14.0927	0	-2.41_x000D_ (-2.77 to -2.05)
Incidence	Global	Male	30 to 34	Liver cancer	4	0	1990	1996	4.60057	4.06513	5.13876	Yes	18.4133	0	4.6_x000D_ (4.07 to 5.14)
Incidence	Global	Male	30 to 34	Liver cancer	4	1	1996	2000	0.864148	-0.243842	1.98445	No	1.63656	0.119	0.86_x000D_ (-0.24 to 1.98)
Incidence	Global	Male	30 to 34	Liver cancer	4	2	2000	2005	-7.82936	-8.50694	-7.14676	Yes	-23.2139	0	-7.83_x000D_ (-8.51 to -7.15)
Incidence	Global	Male	30 to 34	Liver cancer	4	3	2005	2014	-0.599155	-0.836267	-0.361476	Yes	-5.28654	0	-0.6_x000D_ (-0.84 to -0.36)
Incidence	Global	Male	30 to 34	Liver cancer	4	4	2014	2021	1.31915	0.86675	1.77358	Yes	6.15251	0	1.32_x000D_ (0.87 to 1.77)
Incidence	Global	Male	35 to 39	Liver cancer	5	0	1990	1996	-0.55217	-0.983573	-0.118887	Yes	-2.71468	0.016	-0.55_x000D_ (-0.98 to -0.12)
Incidence	Global	Male	35 to 39	Liver cancer	5	1	1996	2001	3.28766	2.66249	3.91663	Yes	11.3567	0	3.29_x000D_ (2.66 to 3.92)
Incidence	Global	Male	35 to 39	Liver cancer	5	2	2001	2005	-4.49182	-5.30333	-3.67335	Yes	-11.4797	0	-4.49_x000D_ (-5.3 to -3.67)
Incidence	Global	Male	35 to 39	Liver cancer	5	3	2005	2010	-0.87147	-1.4152	-0.324742	Yes	-3.39194	0.004	-0.87_x000D_ (-1.42 to -0.32)
Incidence	Global	Male	35 to 39	Liver cancer	5	4	2010	2015	-4.14886	-4.76629	-3.52742	Yes	-13.9759	0	-4.15_x000D_ (-4.77 to -3.53)
Incidence	Global	Male	35 to 39	Liver cancer	5	5	2015	2021	0.726215	0.218601	1.2364	Yes	3.05267	0.008	0.73_x000D_ (0.22 to 1.24)
