# Supplementary material for: The descriptive epidemiology and projection of liver cancer in adolescents and young adults: findings from the global burden of disease study 2021
Source: Front Med (Lausanne). 2025 Dec 16;12:1690010. doi: 10.3389/fmed.2025.1690010 (PMC12750614; doi:10.3389/fmed.2025.1690010)
Supplement: Supplementary file 8 [file Table_7.xlsx]

## Sheet: table S8
Table S7. Age-adjusted annual percent change (AAPC) in the age-standardized mortality rate (ASMR) of liver cancer among adolescents and young adults (15–39 years), 1990–2021, by sex, 5-year age group, SDI level, and location.
measure	location	sex	age	cause	joinpoint	AAPC.Index	Start.Obs	End.Obs	AAPC	AAPC_LCI	AAPC_UCI	Significant_indicator	Test.Statistic	P.Value	AAPC_95CI
Deaths	Global	Both	15 to 19	Liver cancer	3	Last 5 Obs.	2017	2021	-0.663661	-0.79898	-0.528158	Yes	-10.1584	0	-0.66_x000D_ (-0.8 to -0.53)
Deaths	Global	Both	15 to 19	Liver cancer	3	Last 10 Obs.	2012	2021	-0.663661	-0.79898	-0.528158	Yes	-10.1584	0	-0.66_x000D_ (-0.8 to -0.53)
Deaths	Global	Both	15 to 19	Liver cancer	3	1990.000-1999.000	1990	1999	-0.243203	-0.507656	0.0219522	No	-1.7979	0.072	-0.24_x000D_ (-0.51 to 0.02)
Deaths	Global	Both	15 to 19	Liver cancer	3	2000.000-2009.000	2000	2009	-1.70532	-1.78975	-1.62083	Yes	-39.2352	0	-1.71_x000D_ (-1.79 to -1.62)
Deaths	Global	Both	15 to 19	Liver cancer	3	2010.000-2019.000	2010	2019	-1.01345	-1.11481	-0.911984	Yes	-19.4872	0	-1.01_x000D_ (-1.11 to -0.91)
Deaths	Global	Both	20 to 24	Liver cancer	5	Last 5 Obs.	2017	2021	0.264424	-0.0673415	0.597292	No	1.69824	0.11	0.26_x000D_ (-0.07 to 0.6)
Deaths	Global	Both	20 to 24	Liver cancer	5	Last 10 Obs.	2012	2021	-0.711716	-1.0107	-0.411826	Yes	-4.64191	0	-0.71_x000D_ (-1.01 to -0.41)
Deaths	Global	Both	20 to 24	Liver cancer	5	1990.000-1999.000	1990	1999	-0.0050212	-0.31243	0.303335	No	-0.031964	0.975	-0.01_x000D_ (-0.31 to 0.3)
Deaths	Global	Both	20 to 24	Liver cancer	5	2000.000-2009.000	2000	2009	-2.11778	-2.55589	-1.6777	Yes	-9.35232	0	-2.12_x000D_ (-2.56 to -1.68)
Deaths	Global	Both	20 to 24	Liver cancer	5	2010.000-2019.000	2010	2019	-1.67835	-2.08019	-1.27487	Yes	-8.10051	0	-1.68_x000D_ (-2.08 to -1.27)
Deaths	Global	Both	25 to 29	Liver cancer	4	Last 5 Obs.	2017	2021	-1.74442	-2.53107	-0.95142	Yes	-4.59947	0	-1.74_x000D_ (-2.53 to -0.95)
Deaths	Global	Both	25 to 29	Liver cancer	4	Last 10 Obs.	2012	2021	-0.626815	-1.14378	-0.107143	Yes	-2.36279	0.018	-0.63_x000D_ (-1.14 to -0.11)
Deaths	Global	Both	25 to 29	Liver cancer	4	1990.000-1999.000	1990	1999	1.98325	0.992594	2.98363	Yes	3.94313	0	1.98_x000D_ (0.99 to 2.98)
Deaths	Global	Both	25 to 29	Liver cancer	4	2000.000-2009.000	2000	2009	-4.17798	-4.65895	-3.69458	Yes	-16.6226	0	-4.18_x000D_ (-4.66 to -3.69)
Deaths	Global	Both	25 to 29	Liver cancer	4	2010.000-2019.000	2010	2019	0.125307	-0.289705	0.542046	No	0.590924	0.555	0.13_x000D_ (-0.29 to 0.54)
Deaths	Global	Both	30 to 34	Liver cancer	5	Last 5 Obs.	2017	2021	0.805896	0.216875	1.39838	Yes	2.91939	0.011	0.81_x000D_ (0.22 to 1.4)
Deaths	Global	Both	30 to 34	Liver cancer	5	Last 10 Obs.	2012	2021	0.805896	0.216875	1.39838	Yes	2.91939	0.011	0.81_x000D_ (0.22 to 1.4)
Deaths	Global	Both	30 to 34	Liver cancer	5	1990.000-1999.000	1990	1999	3.07754	1.85028	4.31959	Yes	4.96001	0	3.08_x000D_ (1.85 to 4.32)
Deaths	Global	Both	30 to 34	Liver cancer	5	2000.000-2009.000	2000	2009	-4.88908	-6.75789	-2.98281	Yes	-4.95083	0	-4.89_x000D_ (-6.76 to -2.98)
Deaths	Global	Both	30 to 34	Liver cancer	5	2010.000-2019.000	2010	2019	-0.013682	-1.11316	1.09802	No	-0.0242538	0.981	-0.01_x000D_ (-1.11 to 1.1)
Deaths	Global	Both	35 to 39	Liver cancer	5	Last 5 Obs.	2017	2021	-0.055234	-0.548685	0.440665	No	-0.237927	0.815	-0.06_x000D_ (-0.55 to 0.44)
Deaths	Global	Both	35 to 39	Liver cancer	5	Last 10 Obs.	2012	2021	-1.07975	-1.46781	-0.690162	Yes	-5.41327	0	-1.08_x000D_ (-1.47 to -0.69)
Deaths	Global	Both	35 to 39	Liver cancer	5	1990.000-1999.000	1990	1999	0.0401014	-0.398249	0.480381	No	0.178945	0.858	0.04_x000D_ (-0.4 to 0.48)
Deaths	Global	Both	35 to 39	Liver cancer	5	2000.000-2009.000	2000	2009	-2.22554	-3.15315	-1.28905	Yes	-4.6276	0	-2.23_x000D_ (-3.15 to -1.29)
Deaths	Global	Both	35 to 39	Liver cancer	5	2010.000-2019.000	2010	2019	-2.09376	-2.50908	-1.67667	Yes	-9.75591	0	-2.09_x000D_ (-2.51 to -1.68)
Deaths	Global	Female	15 to 19	Liver cancer	5	Last 5 Obs.	2017	2021	0.287639	0.146194	0.429284	Yes	4.33763	0.001	0.29_x000D_ (0.15 to 0.43)
Deaths	Global	Female	15 to 19	Liver cancer	5	Last 10 Obs.	2012	2021	0.141765	-0.0249411	0.30875	No	1.66652	0.096	0.14_x000D_ (-0.02 to 0.31)
Deaths	Global	Female	15 to 19	Liver cancer	5	1990.000-1999.000	1990	1999	0.169925	0.0252182	0.314842	Yes	2.30182	0.021	0.17_x000D_ (0.03 to 0.31)
Deaths	Global	Female	15 to 19	Liver cancer	5	2000.000-2009.000	2000	2009	-0.849773	-1.12714	-0.571629	Yes	-5.97085	0	-0.85_x000D_ (-1.13 to -0.57)
Deaths	Global	Female	15 to 19	Liver cancer	5	2010.000-2019.000	2010	2019	-0.149346	-0.518965	0.221645	No	-0.789878	0.43	-0.15_x000D_ (-0.52 to 0.22)
Deaths	Global	Female	20 to 24	Liver cancer	5	Last 5 Obs.	2017	2021	1.09021	0.584711	1.59824	Yes	4.61031	0	1.09_x000D_ (0.58 to 1.6)
Deaths	Global	Female	20 to 24	Liver cancer	5	Last 10 Obs.	2012	2021	-0.175293	-0.561222	0.212134	No	-0.887733	0.375	-0.18_x000D_ (-0.56 to 0.21)
Deaths	Global	Female	20 to 24	Liver cancer	5	1990.000-1999.000	1990	1999	0.0588058	-0.316408	0.435432	No	0.306691	0.759	0.06_x000D_ (-0.32 to 0.44)
Deaths	Global	Female	20 to 24	Liver cancer	5	2000.000-2009.000	2000	2009	-1.94853	-2.57941	-1.31356	Yes	-5.97484	0	-1.95_x000D_ (-2.58 to -1.31)
Deaths	Global	Female	20 to 24	Liver cancer	5	2010.000-2019.000	2010	2019	-1.01015	-1.4479	-0.570444	Yes	-4.48983	0	-1.01_x000D_ (-1.45 to -0.57)
Deaths	Global	Female	25 to 29	Liver cancer	4	Last 5 Obs.	2017	2021	-0.0339146	-0.171203	0.103563	No	-0.518548	0.61	-0.03_x000D_ (-0.17 to 0.1)
Deaths	Global	Female	25 to 29	Liver cancer	4	Last 10 Obs.	2012	2021	-0.0339146	-0.171203	0.103563	No	-0.518548	0.61	-0.03_x000D_ (-0.17 to 0.1)
Deaths	Global	Female	25 to 29	Liver cancer	4	1990.000-1999.000	1990	1999	0.645292	0.193535	1.09909	Yes	2.80233	0.005	0.65_x000D_ (0.19 to 1.1)
Deaths	Global	Female	25 to 29	Liver cancer	4	2000.000-2009.000	2000	2009	-3.50008	-4.71825	-2.26633	Yes	-5.49668	0	-3.5_x000D_ (-4.72 to -2.27)
Deaths	Global	Female	25 to 29	Liver cancer	4	2010.000-2019.000	2010	2019	-0.0339146	-0.171203	0.103563	No	-0.518548	0.61	-0.03_x000D_ (-0.17 to 0.1)
Deaths	Global	Female	30 to 34	Liver cancer	4	Last 5 Obs.	2017	2021	0.290687	-0.0723504	0.655044	No	1.68162	0.11	0.29_x000D_ (-0.07 to 0.66)
Deaths	Global	Female	30 to 34	Liver cancer	4	Last 10 Obs.	2012	2021	0.290687	-0.0723504	0.655044	No	1.68162	0.11	0.29_x000D_ (-0.07 to 0.66)
Deaths	Global	Female	30 to 34	Liver cancer	4	1990.000-1999.000	1990	1999	1.70611	1.11487	2.30081	Yes	5.6871	0	1.71_x000D_ (1.11 to 2.3)
Deaths	Global	Female	30 to 34	Liver cancer	4	2000.000-2009.000	2000	2009	-4.11256	-5.37013	-2.83827	Yes	-6.23464	0	-4.11_x000D_ (-5.37 to -2.84)
Deaths	Global	Female	30 to 34	Liver cancer	4	2010.000-2019.000	2010	2019	-0.132107	-0.414971	0.151561	No	-0.913466	0.361	-0.13_x000D_ (-0.41 to 0.15)
Deaths	Global	Female	35 to 39	Liver cancer	5	Last 5 Obs.	2017	2021	-0.246303	-0.443592	-0.0486228	Yes	-2.65507	0.018	-0.25_x000D_ (-0.44 to -0.05)
Deaths	Global	Female	35 to 39	Liver cancer	5	Last 10 Obs.	2012	2021	-0.581058	-0.763158	-0.398625	Yes	-6.23011	0	-0.58_x000D_ (-0.76 to -0.4)
Deaths	Global	Female	35 to 39	Liver cancer	5	1990.000-1999.000	1990	1999	-0.7681	-1.09396	-0.441164	Yes	-4.59454	0	-0.77_x000D_ (-1.09 to -0.44)
Deaths	Global	Female	35 to 39	Liver cancer	5	2000.000-2009.000	2000	2009	-1.98166	-2.58663	-1.37293	Yes	-6.33646	0	-1.98_x000D_ (-2.59 to -1.37)
Deaths	Global	Female	35 to 39	Liver cancer	5	2010.000-2019.000	2010	2019	-1.2472	-1.52883	-0.964775	Yes	-8.6133	0	-1.25_x000D_ (-1.53 to -0.96)
Deaths	Global	Male	15 to 19	Liver cancer	5	Last 5 Obs.	2017	2021	-1.04267	-1.43536	-0.648423	Yes	-5.61872	0	-1.04_x000D_ (-1.44 to -0.65)
Deaths	Global	Male	15 to 19	Liver cancer	5	Last 10 Obs.	2012	2021	-1.42119	-1.78375	-1.05729	Yes	-7.61398	0	-1.42_x000D_ (-1.78 to -1.06)
Deaths	Global	Male	15 to 19	Liver cancer	5	1990.000-1999.000	1990	1999	-0.262317	-0.816667	0.295132	No	-0.923655	0.356	-0.26_x000D_ (-0.82 to 0.3)
Deaths	Global	Male	15 to 19	Liver cancer	5	2000.000-2009.000	2000	2009	-2.39131	-2.64963	-2.1323	Yes	-17.9009	0	-2.39_x000D_ (-2.65 to -2.13)
Deaths	Global	Male	15 to 19	Liver cancer	5	2010.000-2019.000	2010	2019	-1.9055	-2.23072	-1.57919	Yes	-11.3546	0	-1.91_x000D_ (-2.23 to -1.58)
Deaths	Global	Male	20 to 24	Liver cancer	5	Last 5 Obs.	2017	2021	-0.0547868	-0.422579	0.314363	No	-0.316833	0.756	-0.05_x000D_ (-0.42 to 0.31)
Deaths	Global	Male	20 to 24	Liver cancer	5	Last 10 Obs.	2012	2021	-1.0755	-1.4144	-0.735435	Yes	-6.1758	0	-1.08_x000D_ (-1.41 to -0.74)
Deaths	Global	Male	20 to 24	Liver cancer	5	1990.000-1999.000	1990	1999	-0.15643	-0.506656	0.195029	No	-0.873204	0.383	-0.16_x000D_ (-0.51 to 0.2)
Deaths	Global	Male	20 to 24	Liver cancer	5	2000.000-2009.000	2000	2009	-2.25813	-2.79312	-1.7202	Yes	-8.15625	0	-2.26_x000D_ (-2.79 to -1.72)
Deaths	Global	Male	20 to 24	Liver cancer	5	2010.000-2019.000	2010	2019	-2.08579	-2.55265	-1.61668	Yes	-8.64373	0	-2.09_x000D_ (-2.55 to -1.62)
Deaths	Global	Male	25 to 29	Liver cancer	4	Last 5 Obs.	2017	2021	-2.36632	-3.26787	-1.45637	Yes	-5.4234	0	-2.37_x000D_ (-3.27 to -1.46)
Deaths	Global	Male	25 to 29	Liver cancer	4	Last 10 Obs.	2012	2021	-0.858596	-1.44992	-0.263723	Yes	-2.82513	0.005	-0.86_x000D_ (-1.45 to -0.26)
Deaths	Global	Male	25 to 29	Liver cancer	4	1990.000-1999.000	1990	1999	2.4195	1.25178	3.60068	Yes	4.0863	0	2.42_x000D_ (1.25 to 3.6)
Deaths	Global	Male	25 to 29	Liver cancer	4	2000.000-2009.000	2000	2009	-4.46095	-4.97774	-3.94135	Yes	-16.4906	0	-4.46_x000D_ (-4.98 to -3.94)
Deaths	Global	Male	25 to 29	Liver cancer	4	2010.000-2019.000	2010	2019	0.159468	-0.306424	0.627538	No	0.669839	0.503	0.16_x000D_ (-0.31 to 0.63)
Deaths	Global	Male	30 to 34	Liver cancer	5	Last 5 Obs.	2017	2021	0.915934	0.295922	1.53978	Yes	3.15341	0.007	0.92_x000D_ (0.3 to 1.54)
Deaths	Global	Male	30 to 34	Liver cancer	5	Last 10 Obs.	2012	2021	0.915934	0.295922	1.53978	Yes	3.15341	0.007	0.92_x000D_ (0.3 to 1.54)
Deaths	Global	Male	30 to 34	Liver cancer	5	1990.000-1999.000	1990	1999	3.59702	2.46995	4.73649	Yes	6.33165	0	3.6_x000D_ (2.47 to 4.74)
Deaths	Global	Male	30 to 34	Liver cancer	5	2000.000-2009.000	2000	2009	-5.11739	-6.99719	-3.19961	Yes	-5.14509	0	-5.12_x000D_ (-7 to -3.2)
Deaths	Global	Male	30 to 34	Liver cancer	5	2010.000-2019.000	2010	2019	0.00352087	-1.09139	1.11055	No	0.00626815	0.995	0_x000D_ (-1.09 to 1.11)
Deaths	Global	Male	35 to 39	Liver cancer	5	Last 5 Obs.	2017	2021	0.415539	-0.421343	1.25945	No	1.0561	0.308	0.42_x000D_ (-0.42 to 1.26)
Deaths	Global	Male	35 to 39	Liver cancer	5	Last 10 Obs.	2012	2021	-1.16245	-1.69656	-0.62543	Yes	-4.22931	0	-1.16_x000D_ (-1.7 to -0.63)
Deaths	Global	Male	35 to 39	Liver cancer	5	1990.000-1999.000	1990	1999	0.277573	-0.258154	0.816178	No	1.01419	0.31	0.28_x000D_ (-0.26 to 0.82)
Deaths	Global	Male	35 to 39	Liver cancer	5	2000.000-2009.000	2000	2009	-2.45775	-3.67118	-1.22904	Yes	-3.89621	0	-2.46_x000D_ (-3.67 to -1.23)
Deaths	Global	Male	35 to 39	Liver cancer	5	2010.000-2019.000	2010	2019	-2.20063	-2.63856	-1.76074	Yes	-9.71812	0	-2.2_x000D_ (-2.64 to -1.76)
