# Supplementary material for: The descriptive epidemiology and projection of liver cancer in adolescents and young adults: findings from the global burden of disease study 2021
Source: Front Med (Lausanne). 2025 Dec 16;12:1690010. doi: 10.3389/fmed.2025.1690010 (PMC12750614; doi:10.3389/fmed.2025.1690010)
Supplement: Supplementary file 9 [file Table_8.xlsx]

## Sheet: table S9
Table S8. Joinpoint results for the e age-standardized mortality rate (ASMR) of liver cancer among adolescents and young adults (15–39 years), 1990–2021: segment-specific annual percent change (APC) and joinpoint years by sex, 5-year age group, SDI level, and location.
measure	location	sex	age	cause	joinpoint	Segment	Segment.Start	Segment.End	APC	APC_LCI	APC_UCI	Significant_indicator	Test.Statistic	P.Value	APC_95CI
Deaths	Global	Both	15 to 19	Liver cancer	3	0	1990	1993	-1.01754	-1.78869	-0.240344	Yes	-2.71944	0.013	-1.02_x000D_ (-1.79 to -0.24)
Deaths	Global	Both	15 to 19	Liver cancer	3	1	1993	2002	0.146236	-0.0137467	0.306475	No	1.90079	0.071	0.15_x000D_ (-0.01 to 0.31)
Deaths	Global	Both	15 to 19	Liver cancer	3	2	2002	2012	-2.22803	-2.33351	-2.12243	Yes	-43.4077	0	-2.23_x000D_ (-2.33 to -2.12)
Deaths	Global	Both	15 to 19	Liver cancer	3	3	2012	2021	-0.663661	-0.79898	-0.528158	Yes	-10.1584	0	-0.66_x000D_ (-0.8 to -0.53)
Deaths	Global	Both	20 to 24	Liver cancer	5	0	1990	1995	1.89243	1.36653	2.42106	Yes	7.72204	0	1.89_x000D_ (1.37 to 2.42)
Deaths	Global	Both	20 to 24	Liver cancer	5	1	1995	2001	-2.32722	-2.70375	-1.94923	Yes	-12.9942	0	-2.33_x000D_ (-2.7 to -1.95)
Deaths	Global	Both	20 to 24	Liver cancer	5	2	2001	2005	-4.28431	-5.19481	-3.36507	Yes	-9.76475	0	-4.28_x000D_ (-5.19 to -3.37)
Deaths	Global	Both	20 to 24	Liver cancer	5	3	2005	2010	0.151411	-0.378946	0.684592	No	0.607353	0.553	0.15_x000D_ (-0.38 to 0.68)
Deaths	Global	Both	20 to 24	Liver cancer	5	4	2010	2014	-4.05398	-4.92542	-3.17454	Yes	-9.66759	0	-4.05_x000D_ (-4.93 to -3.17)
Deaths	Global	Both	20 to 24	Liver cancer	5	5	2014	2021	0.264424	-0.0673415	0.597292	No	1.69824	0.11	0.26_x000D_ (-0.07 to 0.6)
Deaths	Global	Both	25 to 29	Liver cancer	4	0	1990	1995	4.4115	3.20265	5.63451	Yes	7.78822	0	4.41_x000D_ (3.2 to 5.63)
Deaths	Global	Both	25 to 29	Liver cancer	4	1	1995	1999	-0.972797	-2.78827	0.876577	No	-1.10996	0.282	-0.97_x000D_ (-2.79 to 0.88)
Deaths	Global	Both	25 to 29	Liver cancer	4	2	1999	2006	-6.96392	-7.68028	-6.242	Yes	-19.6194	0	-6.96_x000D_ (-7.68 to -6.24)
Deaths	Global	Both	25 to 29	Liver cancer	4	3	2006	2015	1.64667	1.16172	2.13395	Yes	7.17497	0	1.65_x000D_ (1.16 to 2.13)
Deaths	Global	Both	25 to 29	Liver cancer	4	4	2015	2021	-1.74442	-2.53107	-0.95142	Yes	-4.59947	0	-1.74_x000D_ (-2.53 to -0.95)
Deaths	Global	Both	30 to 34	Liver cancer	5	0	1990	1997	4.03358	3.15093	4.92378	Yes	9.8921	0	4.03_x000D_ (3.15 to 4.92)
Deaths	Global	Both	30 to 34	Liver cancer	5	1	1997	2000	-0.199924	-5.11109	4.96543	No	-0.0845296	0.934	-0.2_x000D_ (-5.11 to 4.97)
Deaths	Global	Both	30 to 34	Liver cancer	5	2	2000	2006	-7.8595	-8.95326	-6.7526	Yes	-14.6103	0	-7.86_x000D_ (-8.95 to -6.75)
Deaths	Global	Both	30 to 34	Liver cancer	5	3	2006	2009	1.34213	-4.57632	7.62767	No	0.472229	0.644	1.34_x000D_ (-4.58 to 7.63)
Deaths	Global	Both	30 to 34	Liver cancer	5	4	2009	2012	-2.83009	-7.57587	2.15938	No	-1.22205	0.241	-2.83_x000D_ (-7.58 to 2.16)
Deaths	Global	Both	30 to 34	Liver cancer	5	5	2012	2021	0.805896	0.216875	1.39838	Yes	2.91939	0.011	0.81_x000D_ (0.22 to 1.4)
Deaths	Global	Both	35 to 39	Liver cancer	5	0	1990	1997	-1.09954	-1.54802	-0.649017	Yes	-5.18506	0	-1.1_x000D_ (-1.55 to -0.65)
Deaths	Global	Both	35 to 39	Liver cancer	5	1	1997	2001	4.13325	2.63941	5.64883	Yes	5.9744	0	4.13_x000D_ (2.64 to 5.65)
Deaths	Global	Both	35 to 39	Liver cancer	5	2	2001	2004	-5.72703	-8.30734	-3.07411	Yes	-4.5295	0	-5.73_x000D_ (-8.31 to -3.07)
Deaths	Global	Both	35 to 39	Liver cancer	5	3	2004	2009	-1.314	-2.09154	-0.530292	Yes	-3.56418	0.003	-1.31_x000D_ (-2.09 to -0.53)
Deaths	Global	Both	35 to 39	Liver cancer	5	4	2009	2014	-4.58355	-5.37807	-3.78236	Yes	-11.96	0	-4.58_x000D_ (-5.38 to -3.78)
Deaths	Global	Both	35 to 39	Liver cancer	5	5	2014	2021	-0.055234	-0.548685	0.440665	No	-0.237927	0.815	-0.06_x000D_ (-0.55 to 0.44)
Deaths	Global	Female	15 to 19	Liver cancer	5	0	1990	1996	0.369515	0.150922	0.588585	Yes	3.60577	0.003	0.37_x000D_ (0.15 to 0.59)
Deaths	Global	Female	15 to 19	Liver cancer	5	1	1996	2003	-0.228064	-0.407237	-0.0485683	Yes	-2.70752	0.016	-0.23_x000D_ (-0.41 to -0.05)
Deaths	Global	Female	15 to 19	Liver cancer	5	2	2003	2007	-1.74804	-2.19674	-1.29728	Yes	-8.21188	0	-1.75_x000D_ (-2.2 to -1.3)
Deaths	Global	Female	15 to 19	Liver cancer	5	3	2007	2010	0.0291692	-0.950473	1.0185	No	0.0631627	0.95	0.03_x000D_ (-0.95 to 1.02)
Deaths	Global	Female	15 to 19	Liver cancer	5	4	2010	2013	-1.01761	-2.17535	0.15382	No	-1.853	0.084	-1.02_x000D_ (-2.18 to 0.15)
Deaths	Global	Female	15 to 19	Liver cancer	5	5	2013	2021	0.287639	0.146194	0.429284	Yes	4.33763	0.001	0.29_x000D_ (0.15 to 0.43)
Deaths	Global	Female	20 to 24	Liver cancer	5	0	1990	1995	1.57021	0.932049	2.2124	Yes	5.26883	0	1.57_x000D_ (0.93 to 2.21)
Deaths	Global	Female	20 to 24	Liver cancer	5	1	1995	2001	-1.79886	-2.26293	-1.33259	Yes	-8.16797	0	-1.8_x000D_ (-2.26 to -1.33)
Deaths	Global	Female	20 to 24	Liver cancer	5	2	2001	2004	-4.23961	-6.1289	-2.3123	Yes	-4.63385	0	-4.24_x000D_ (-6.13 to -2.31)
Deaths	Global	Female	20 to 24	Liver cancer	5	3	2004	2010	-0.577981	-0.972571	-0.181818	Yes	-3.10685	0.007	-0.58_x000D_ (-0.97 to -0.18)
Deaths	Global	Female	20 to 24	Liver cancer	5	4	2010	2015	-2.65896	-3.40495	-1.90722	Yes	-7.4666	0	-2.66_x000D_ (-3.4 to -1.91)
Deaths	Global	Female	20 to 24	Liver cancer	5	5	2015	2021	1.09021	0.584711	1.59824	Yes	4.61031	0	1.09_x000D_ (0.58 to 1.6)
Deaths	Global	Female	25 to 29	Liver cancer	4	0	1990	1996	2.19191	1.61369	2.77342	Yes	8.02804	0	2.19_x000D_ (1.61 to 2.77)
Deaths	Global	Female	25 to 29	Liver cancer	4	1	1996	2001	-2.37808	-3.25004	-1.49826	Yes	-5.63582	0	-2.38_x000D_ (-3.25 to -1.5)
Deaths	Global	Female	25 to 29	Liver cancer	4	2	2001	2004	-7.79354	-10.3695	-5.14352	Yes	-6.01624	0	-7.79_x000D_ (-10.37 to -5.14)
Deaths	Global	Female	25 to 29	Liver cancer	4	3	2004	2007	-1.73429	-4.56815	1.18371	No	-1.25606	0.225	-1.73_x000D_ (-4.57 to 1.18)
Deaths	Global	Female	25 to 29	Liver cancer	4	4	2007	2021	-0.0339146	-0.171203	0.103563	No	-0.518548	0.61	-0.03_x000D_ (-0.17 to 0.1)
Deaths	Global	Female	30 to 34	Liver cancer	4	0	1990	1998	2.29094	1.78012	2.80431	Yes	9.50567	0	2.29_x000D_ (1.78 to 2.8)
Deaths	Global	Female	30 to 34	Liver cancer	4	1	1998	2001	-2.8537	-6.61541	1.05953	No	-1.54023	0.141	-2.85_x000D_ (-6.62 to 1.06)
Deaths	Global	Female	30 to 34	Liver cancer	4	2	2001	2004	-8.56008	-12.0975	-4.88034	Yes	-4.76528	0	-8.56_x000D_ (-12.1 to -4.88)
Deaths	Global	Female	30 to 34	Liver cancer	4	3	2004	2012	-1.5979	-2.09925	-1.09398	Yes	-6.62528	0	-1.6_x000D_ (-2.1 to -1.09)
Deaths	Global	Female	30 to 34	Liver cancer	4	4	2012	2021	0.290687	-0.0723504	0.655044	No	1.68162	0.11	0.29_x000D_ (-0.07 to 0.66)
Deaths	Global	Female	35 to 39	Liver cancer	5	0	1990	1997	-1.57003	-1.90775	-1.23114	Yes	-9.81364	0	-1.57_x000D_ (-1.91 to -1.23)
Deaths	Global	Female	35 to 39	Liver cancer	5	1	1997	2001	2.09044	1.00436	3.1882	Yes	4.12302	0.001	2.09_x000D_ (1 to 3.19)
Deaths	Global	Female	35 to 39	Liver cancer	5	2	2001	2004	-3.68018	-5.40234	-1.92667	Yes	-4.42988	0	-3.68_x000D_ (-5.4 to -1.93)
Deaths	Global	Female	35 to 39	Liver cancer	5	3	2004	2009	-1.7513	-2.24249	-1.25765	Yes	-7.51384	0	-1.75_x000D_ (-2.24 to -1.26)
Deaths	Global	Female	35 to 39	Liver cancer	5	4	2009	2013	-3.21898	-4.0318	-2.39927	Yes	-8.26878	0	-3.22_x000D_ (-4.03 to -2.4)
Deaths	Global	Female	35 to 39	Liver cancer	5	5	2013	2021	-0.246303	-0.443592	-0.0486228	Yes	-2.65507	0.018	-0.25_x000D_ (-0.44 to -0.05)
Deaths	Global	Male	15 to 19	Liver cancer	5	0	1990	1996	-1.18043	-1.4822	-0.877735	Yes	-8.27551	0	-1.18_x000D_ (-1.48 to -0.88)
Deaths	Global	Male	15 to 19	Liver cancer	5	1	1996	1999	1.59958	-0.125406	3.35435	No	1.97526	0.067	1.6_x000D_ (-0.13 to 3.35)
Deaths	Global	Male	15 to 19	Liver cancer	5	2	1999	2003	-0.729599	-1.53207	0.0794097	No	-1.923	0.074	-0.73_x000D_ (-1.53 to 0.08)
Deaths	Global	Male	15 to 19	Liver cancer	5	3	2003	2012	-3.2117	-3.35573	-3.06746	Yes	-46.7228	0	-3.21_x000D_ (-3.36 to -3.07)
Deaths	Global	Male	15 to 19	Liver cancer	5	4	2012	2016	-1.8923	-2.62751	-1.15155	Yes	-5.4134	0	-1.89_x000D_ (-2.63 to -1.15)
Deaths	Global	Male	15 to 19	Liver cancer	5	5	2016	2021	-1.04267	-1.43536	-0.648423	Yes	-5.61872	0	-1.04_x000D_ (-1.44 to -0.65)
Deaths	Global	Male	20 to 24	Liver cancer	5	0	1990	1996	1.31291	0.855972	1.77191	Yes	6.15038	0	1.31_x000D_ (0.86 to 1.77)
Deaths	Global	Male	20 to 24	Liver cancer	5	1	1996	2001	-3.03148	-3.71263	-2.34552	Yes	-9.30803	0	-3.03_x000D_ (-3.71 to -2.35)
Deaths	Global	Male	20 to 24	Liver cancer	5	2	2001	2005	-4.58801	-5.70296	-3.45989	Yes	-8.51644	0	-4.59_x000D_ (-5.7 to -3.46)
Deaths	Global	Male	20 to 24	Liver cancer	5	3	2005	2010	0.327691	-0.297583	0.956886	No	1.11538	0.282	0.33_x000D_ (-0.3 to 0.96)
Deaths	Global	Male	20 to 24	Liver cancer	5	4	2010	2014	-4.56659	-5.58688	-3.53529	Yes	-9.26885	0	-4.57_x000D_ (-5.59 to -3.54)
Deaths	Global	Male	20 to 24	Liver cancer	5	5	2014	2021	-0.0547868	-0.422579	0.314363	No	-0.316833	0.756	-0.05_x000D_ (-0.42 to 0.31)
Deaths	Global	Male	25 to 29	Liver cancer	4	0	1990	1995	5.13877	3.71015	6.58708	Yes	7.6952	0	5.14_x000D_ (3.71 to 6.59)
Deaths	Global	Male	25 to 29	Liver cancer	4	1	1995	1999	-0.880899	-3.01195	1.29698	No	-0.855279	0.404	-0.88_x000D_ (-3.01 to 1.3)
Deaths	Global	Male	25 to 29	Liver cancer	4	2	1999	2006	-7.63905	-8.40634	-6.86532	Yes	-20.0127	0	-7.64_x000D_ (-8.41 to -6.87)
Deaths	Global	Male	25 to 29	Liver cancer	4	3	2006	2015	2.22707	1.70868	2.7481	Yes	9.10243	0	2.23_x000D_ (1.71 to 2.75)
Deaths	Global	Male	25 to 29	Liver cancer	4	4	2015	2021	-2.36632	-3.26787	-1.45637	Yes	-5.4234	0	-2.37_x000D_ (-3.27 to -1.46)
Deaths	Global	Male	30 to 34	Liver cancer	5	0	1990	1996	4.97491	3.77652	6.18714	Yes	9.01303	0	4.97_x000D_ (3.78 to 6.19)
Deaths	Global	Male	30 to 34	Liver cancer	5	1	1996	2000	0.89526	-1.82382	3.68964	No	0.695374	0.497	0.9_x000D_ (-1.82 to 3.69)
Deaths	Global	Male	30 to 34	Liver cancer	5	2	2000	2006	-8.37584	-9.48507	-7.25302	Yes	-15.3076	0	-8.38_x000D_ (-9.49 to -7.25)
Deaths	Global	Male	30 to 34	Liver cancer	5	3	2006	2009	1.75127	-4.22879	8.10473	No	0.610943	0.55	1.75_x000D_ (-4.23 to 8.1)
Deaths	Global	Male	30 to 34	Liver cancer	5	4	2009	2012	-3.12545	-7.79192	1.77719	No	-1.37091	0.191	-3.13_x000D_ (-7.79 to 1.78)
Deaths	Global	Male	30 to 34	Liver cancer	5	5	2012	2021	0.915934	0.295922	1.53978	Yes	3.15341	0.007	0.92_x000D_ (0.3 to 1.54)
Deaths	Global	Male	35 to 39	Liver cancer	5	0	1990	1997	-0.978718	-1.53102	-0.423321	Yes	-3.74806	0.002	-0.98_x000D_ (-1.53 to -0.42)
Deaths	Global	Male	35 to 39	Liver cancer	5	1	1997	2001	4.80144	2.99008	6.64467	Yes	5.7333	0	4.8_x000D_ (2.99 to 6.64)
Deaths	Global	Male	35 to 39	Liver cancer	5	2	2001	2004	-6.40242	-9.52988	-3.16685	Yes	-4.14975	0.001	-6.4_x000D_ (-9.53 to -3.17)
Deaths	Global	Male	35 to 39	Liver cancer	5	3	2004	2008	-0.722142	-2.33267	0.914939	No	-0.944515	0.36	-0.72_x000D_ (-2.33 to 0.91)
Deaths	Global	Male	35 to 39	Liver cancer	5	4	2008	2015	-4.24441	-4.78747	-3.69825	Yes	-16.2539	0	-4.24_x000D_ (-4.79 to -3.7)
Deaths	Global	Male	35 to 39	Liver cancer	5	5	2015	2021	0.415539	-0.421343	1.25945	No	1.0561	0.308	0.42_x000D_ (-0.42 to 1.26)
