# Supplementary material for: The descriptive epidemiology and projection of liver cancer in adolescents and young adults: findings from the global burden of disease study 2021
Source: Front Med (Lausanne). 2025 Dec 16;12:1690010. doi: 10.3389/fmed.2025.1690010 (PMC12750614; doi:10.3389/fmed.2025.1690010)
Supplement: Supplementary file 10 [file Table_9.xlsx]

## Sheet: table S10
Table S9. Age-adjusted annual percent change (AAPC) in the age-standardized DALY rate of liver cancer among adolescents and young adults (15–39 years), 1990–2021, by sex, 5-year age group, SDI level, and location
measure	location	sex	age	cause	joinpoint	AAPC.Index	Start.Obs	End.Obs	AAPC	AAPC_LCI	AAPC_UCI	Significant_indicator	Test.Statistic	P.Value	AAPC_95CI
DALYs	Global	Both	15 to 19	Liver cancer	3	Last 5 Obs.	2017	2021	-0.654607	-0.791571	-0.517455	Yes	-9.89996	0	-0.65_x000D_ (-0.79 to -0.52)
DALYs	Global	Both	15 to 19	Liver cancer	3	Last 10 Obs.	2012	2021	-0.654607	-0.791571	-0.517455	Yes	-9.89996	0	-0.65_x000D_ (-0.79 to -0.52)
DALYs	Global	Both	15 to 19	Liver cancer	3	1990.000-1999.000	1990	1999	-0.237863	-0.505995	0.0309916	No	-1.7343	0.083	-0.24_x000D_ (-0.51 to 0.03)
DALYs	Global	Both	15 to 19	Liver cancer	3	2000.000-2009.000	2000	2009	-1.71183	-1.79746	-1.62613	Yes	-38.8301	0	-1.71_x000D_ (-1.8 to -1.63)
DALYs	Global	Both	15 to 19	Liver cancer	3	2010.000-2019.000	2010	2019	-1.00857	-1.11117	-0.905866	Yes	-19.1592	0	-1.01_x000D_ (-1.11 to -0.91)
DALYs	Global	Both	20 to 24	Liver cancer	5	Last 5 Obs.	2017	2021	0.27109	-0.0532443	0.596476	No	1.78107	0.095	0.27_x000D_ (-0.05 to 0.6)
DALYs	Global	Both	20 to 24	Liver cancer	5	Last 10 Obs.	2012	2021	-0.706079	-0.998407	-0.412889	Yes	-4.71035	0	-0.71_x000D_ (-1 to -0.41)
DALYs	Global	Both	20 to 24	Liver cancer	5	1990.000-1999.000	1990	1999	0.0299247	-0.301038	0.361986	No	0.176947	0.86	0.03_x000D_ (-0.3 to 0.36)
DALYs	Global	Both	20 to 24	Liver cancer	5	2000.000-2009.000	2000	2009	-2.19196	-2.55524	-1.82734	Yes	-11.674	0	-2.19_x000D_ (-2.56 to -1.83)
DALYs	Global	Both	20 to 24	Liver cancer	5	2010.000-2019.000	2010	2019	-1.67373	-2.06668	-1.2792	Yes	-8.26137	0	-1.67_x000D_ (-2.07 to -1.28)
DALYs	Global	Both	25 to 29	Liver cancer	4	Last 5 Obs.	2017	2021	-1.7672	-2.54752	-0.980641	Yes	-4.69698	0	-1.77_x000D_ (-2.55 to -0.98)
DALYs	Global	Both	25 to 29	Liver cancer	4	Last 10 Obs.	2012	2021	-0.641425	-1.15422	-0.125972	Yes	-2.43742	0.015	-0.64_x000D_ (-1.15 to -0.13)
DALYs	Global	Both	25 to 29	Liver cancer	4	1990.000-1999.000	1990	1999	1.95458	0.974366	2.9443	Yes	3.92719	0	1.95_x000D_ (0.97 to 2.94)
DALYs	Global	Both	25 to 29	Liver cancer	4	2000.000-2009.000	2000	2009	-4.16404	-4.64102	-3.68468	Yes	-16.7076	0	-4.16_x000D_ (-4.64 to -3.68)
DALYs	Global	Both	25 to 29	Liver cancer	4	2010.000-2019.000	2010	2019	0.116253	-0.29529	0.529494	No	0.552833	0.58	0.12_x000D_ (-0.3 to 0.53)
DALYs	Global	Both	30 to 34	Liver cancer	5	Last 5 Obs.	2017	2021	0.801274	0.221159	1.38475	Yes	2.94728	0.01	0.8_x000D_ (0.22 to 1.38)
DALYs	Global	Both	30 to 34	Liver cancer	5	Last 10 Obs.	2012	2021	0.801274	0.221159	1.38475	Yes	2.94728	0.01	0.8_x000D_ (0.22 to 1.38)
DALYs	Global	Both	30 to 34	Liver cancer	5	1990.000-1999.000	1990	1999	3.07335	1.86629	4.29471	Yes	5.03654	0	3.07_x000D_ (1.87 to 4.29)
DALYs	Global	Both	30 to 34	Liver cancer	5	2000.000-2009.000	2000	2009	-4.88457	-6.72186	-3.01109	Yes	-5.03208	0	-4.88_x000D_ (-6.72 to -3.01)
DALYs	Global	Both	30 to 34	Liver cancer	5	2010.000-2019.000	2010	2019	-0.00488209	-1.08261	1.08459	No	-0.00883044	0.993	0_x000D_ (-1.08 to 1.08)
DALYs	Global	Both	35 to 39	Liver cancer	5	Last 5 Obs.	2017	2021	-0.0274715	-0.52211	0.469626	No	-0.118068	0.908	-0.03_x000D_ (-0.52 to 0.47)
DALYs	Global	Both	35 to 39	Liver cancer	5	Last 10 Obs.	2012	2021	-1.05595	-1.44494	-0.665423	Yes	-5.28187	0	-1.06_x000D_ (-1.44 to -0.67)
DALYs	Global	Both	35 to 39	Liver cancer	5	1990.000-1999.000	1990	1999	0.0608944	-0.376222	0.499929	No	0.272528	0.785	0.06_x000D_ (-0.38 to 0.5)
DALYs	Global	Both	35 to 39	Liver cancer	5	2000.000-2009.000	2000	2009	-2.25062	-3.17767	-1.3147	Yes	-4.68198	0	-2.25_x000D_ (-3.18 to -1.31)
DALYs	Global	Both	35 to 39	Liver cancer	5	2010.000-2019.000	2010	2019	-2.07385	-2.49019	-1.65574	Yes	-9.64044	0	-2.07_x000D_ (-2.49 to -1.66)
DALYs	Global	Male	15 to 19	Liver cancer	5	Last 5 Obs.	2017	2021	-1.04373	-1.43107	-0.654872	Yes	-5.70219	0	-1.04_x000D_ (-1.43 to -0.65)
DALYs	Global	Male	15 to 19	Liver cancer	5	Last 10 Obs.	2012	2021	-1.41476	-1.77332	-1.05488	Yes	-7.66433	0	-1.41_x000D_ (-1.77 to -1.05)
DALYs	Global	Male	15 to 19	Liver cancer	5	1990.000-1999.000	1990	1999	-0.250395	-0.797809	0.30004	No	-0.892932	0.372	-0.25_x000D_ (-0.8 to 0.3)
DALYs	Global	Male	15 to 19	Liver cancer	5	2000.000-2009.000	2000	2009	-2.40344	-2.65792	-2.14829	Yes	-18.2627	0	-2.4_x000D_ (-2.66 to -2.15)
DALYs	Global	Male	15 to 19	Liver cancer	5	2010.000-2019.000	2010	2019	-1.90136	-2.22319	-1.57847	Yes	-11.4498	0	-1.9_x000D_ (-2.22 to -1.58)
DALYs	Global	Male	20 to 24	Liver cancer	5	Last 5 Obs.	2017	2021	-0.0428159	-0.409112	0.324828	No	-0.248632	0.807	-0.04_x000D_ (-0.41 to 0.32)
DALYs	Global	Male	20 to 24	Liver cancer	5	Last 10 Obs.	2012	2021	-1.07168	-1.40966	-0.732536	Yes	-6.17065	0	-1.07_x000D_ (-1.41 to -0.73)
DALYs	Global	Male	20 to 24	Liver cancer	5	1990.000-1999.000	1990	1999	-0.170222	-0.519777	0.180561	No	-0.951956	0.341	-0.17_x000D_ (-0.52 to 0.18)
DALYs	Global	Male	20 to 24	Liver cancer	5	2000.000-2009.000	2000	2009	-2.25206	-2.78543	-1.71576	Yes	-8.15928	0	-2.25_x000D_ (-2.79 to -1.72)
DALYs	Global	Male	20 to 24	Liver cancer	5	2010.000-2019.000	2010	2019	-2.08995	-2.55624	-1.62143	Yes	-8.67156	0	-2.09_x000D_ (-2.56 to -1.62)
DALYs	Global	Male	25 to 29	Liver cancer	4	Last 5 Obs.	2017	2021	-2.38876	-3.28149	-1.4878	Yes	-5.52853	0	-2.39_x000D_ (-3.28 to -1.49)
DALYs	Global	Male	25 to 29	Liver cancer	4	Last 10 Obs.	2012	2021	-0.873692	-1.45934	-0.284561	Yes	-2.90252	0.004	-0.87_x000D_ (-1.46 to -0.28)
DALYs	Global	Male	25 to 29	Liver cancer	4	1990.000-1999.000	1990	1999	2.38616	1.22949	3.55605	Yes	4.06802	0	2.39_x000D_ (1.23 to 3.56)
DALYs	Global	Male	25 to 29	Liver cancer	4	2000.000-2009.000	2000	2009	-4.44432	-4.9574	-3.92846	Yes	-16.5495	0	-4.44_x000D_ (-4.96 to -3.93)
DALYs	Global	Male	25 to 29	Liver cancer	4	2010.000-2019.000	2010	2019	0.149398	-0.312255	0.613189	No	0.633284	0.527	0.15_x000D_ (-0.31 to 0.61)
DALYs	Global	Male	30 to 34	Liver cancer	5	Last 5 Obs.	2017	2021	0.911487	0.300525	1.52617	Yes	3.18465	0.006	0.91_x000D_ (0.3 to 1.53)
DALYs	Global	Male	30 to 34	Liver cancer	5	Last 10 Obs.	2012	2021	0.911487	0.300525	1.52617	Yes	3.18465	0.006	0.91_x000D_ (0.3 to 1.53)
DALYs	Global	Male	30 to 34	Liver cancer	5	1990.000-1999.000	1990	1999	3.59742	2.48567	4.72123	Yes	6.42011	0	3.6_x000D_ (2.49 to 4.72)
DALYs	Global	Male	30 to 34	Liver cancer	5	2000.000-2009.000	2000	2009	-5.11362	-6.96229	-3.22821	Yes	-5.2288	0	-5.11_x000D_ (-6.96 to -3.23)
DALYs	Global	Male	30 to 34	Liver cancer	5	2010.000-2019.000	2010	2019	0.0145578	-1.06463	1.10552	No	0.026298	0.979	0.01_x000D_ (-1.06 to 1.11)
DALYs	Global	Male	35 to 39	Liver cancer	5	Last 5 Obs.	2017	2021	-0.0878808	-0.660512	0.488051	No	-0.326029	0.749	-0.09_x000D_ (-0.66 to 0.49)
DALYs	Global	Male	35 to 39	Liver cancer	5	Last 10 Obs.	2012	2021	-1.19769	-1.64306	-0.750301	Yes	-5.2272	0	-1.2_x000D_ (-1.64 to -0.75)
DALYs	Global	Male	35 to 39	Liver cancer	5	1990.000-1999.000	1990	1999	0.297802	-0.172127	0.769943	No	1.24099	0.215	0.3_x000D_ (-0.17 to 0.77)
DALYs	Global	Male	35 to 39	Liver cancer	5	2000.000-2009.000	2000	2009	-2.28644	-3.28251	-1.28011	Yes	-4.42447	0	-2.29_x000D_ (-3.28 to -1.28)
DALYs	Global	Male	35 to 39	Liver cancer	5	2010.000-2019.000	2010	2019	-2.29517	-2.75929	-1.82885	Yes	-9.55773	0	-2.3_x000D_ (-2.76 to -1.83)
DALYs	Global	Female	15 to 19	Liver cancer	5	Last 5 Obs.	2017	2021	0.290099	0.148746	0.431652	Yes	4.37762	0.001	0.29_x000D_ (0.15 to 0.43)
DALYs	Global	Female	15 to 19	Liver cancer	5	Last 10 Obs.	2012	2021	0.144983	-0.02173	0.311975	No	1.70431	0.088	0.14_x000D_ (-0.02 to 0.31)
DALYs	Global	Female	15 to 19	Liver cancer	5	1990.000-1999.000	1990	1999	0.17523	0.030452	0.320217	Yes	2.37258	0.018	0.18_x000D_ (0.03 to 0.32)
DALYs	Global	Female	15 to 19	Liver cancer	5	2000.000-2009.000	2000	2009	-0.855732	-1.13349	-0.577197	Yes	-6.0041	0	-0.86_x000D_ (-1.13 to -0.58)
DALYs	Global	Female	15 to 19	Liver cancer	5	2010.000-2019.000	2010	2019	-0.144618	-0.514463	0.226601	No	-0.764419	0.445	-0.14_x000D_ (-0.51 to 0.23)
DALYs	Global	Female	20 to 24	Liver cancer	5	Last 5 Obs.	2017	2021	1.09938	0.594078	1.60721	Yes	4.65113	0	1.1_x000D_ (0.59 to 1.61)
DALYs	Global	Female	20 to 24	Liver cancer	5	Last 10 Obs.	2012	2021	-0.171405	-0.557329	0.216018	No	-0.86807	0.385	-0.17_x000D_ (-0.56 to 0.22)
DALYs	Global	Female	20 to 24	Liver cancer	5	1990.000-1999.000	1990	1999	0.0526237	-0.32213	0.428787	No	0.274779	0.783	0.05_x000D_ (-0.32 to 0.43)
DALYs	Global	Female	20 to 24	Liver cancer	5	2000.000-2009.000	2000	2009	-1.94477	-2.5748	-1.31067	Yes	-5.97157	0	-1.94_x000D_ (-2.57 to -1.31)
DALYs	Global	Female	20 to 24	Liver cancer	5	2010.000-2019.000	2010	2019	-1.00971	-1.44765	-0.569811	Yes	-4.48592	0	-1.01_x000D_ (-1.45 to -0.57)
DALYs	Global	Female	25 to 29	Liver cancer	4	Last 5 Obs.	2017	2021	-0.0421419	-0.177549	0.0934492	No	-0.653274	0.522	-0.04_x000D_ (-0.18 to 0.09)
DALYs	Global	Female	25 to 29	Liver cancer	4	Last 10 Obs.	2012	2021	-0.0421419	-0.177549	0.0934492	No	-0.653274	0.522	-0.04_x000D_ (-0.18 to 0.09)
DALYs	Global	Female	25 to 29	Liver cancer	4	1990.000-1999.000	1990	1999	0.626385	0.180143	1.07461	Yes	2.75365	0.006	0.63_x000D_ (0.18 to 1.07)
DALYs	Global	Female	25 to 29	Liver cancer	4	2000.000-2009.000	2000	2009	-3.48461	-4.69072	-2.26324	Yes	-5.52793	0	-3.48_x000D_ (-4.69 to -2.26)
DALYs	Global	Female	25 to 29	Liver cancer	4	2010.000-2019.000	2010	2019	-0.0421419	-0.177549	0.0934492	No	-0.653274	0.522	-0.04_x000D_ (-0.18 to 0.09)
DALYs	Global	Female	30 to 34	Liver cancer	4	Last 5 Obs.	2017	2021	0.289059	-0.0724573	0.651882	No	1.67923	0.11	0.29_x000D_ (-0.07 to 0.65)
DALYs	Global	Female	30 to 34	Liver cancer	4	Last 10 Obs.	2012	2021	0.289059	-0.0724573	0.651882	No	1.67923	0.11	0.29_x000D_ (-0.07 to 0.65)
DALYs	Global	Female	30 to 34	Liver cancer	4	1990.000-1999.000	1990	1999	1.69974	1.11063	2.29228	Yes	5.6863	0	1.7_x000D_ (1.11 to 2.29)
DALYs	Global	Female	30 to 34	Liver cancer	4	2000.000-2009.000	2000	2009	-4.10543	-5.35774	-2.83654	Yes	-6.2504	0	-4.11_x000D_ (-5.36 to -2.84)
DALYs	Global	Female	30 to 34	Liver cancer	4	2010.000-2019.000	2010	2019	-0.129701	-0.41124	0.152634	No	-0.901068	0.368	-0.13_x000D_ (-0.41 to 0.15)
DALYs	Global	Female	35 to 39	Liver cancer	5	Last 5 Obs.	2017	2021	-0.228209	-0.424286	-0.0317458	Yes	-2.47547	0.026	-0.23_x000D_ (-0.42 to -0.03)
DALYs	Global	Female	35 to 39	Liver cancer	5	Last 10 Obs.	2012	2021	-0.565291	-0.746246	-0.384007	Yes	-6.0999	0	-0.57_x000D_ (-0.75 to -0.38)
DALYs	Global	Female	35 to 39	Liver cancer	5	1990.000-1999.000	1990	1999	-0.749566	-1.07239	-0.425685	Yes	-4.52632	0	-0.75_x000D_ (-1.07 to -0.43)
DALYs	Global	Female	35 to 39	Liver cancer	5	2000.000-2009.000	2000	2009	-1.99636	-2.59569	-1.39334	Yes	-6.44316	0	-2_x000D_ (-2.6 to -1.39)
DALYs	Global	Female	35 to 39	Liver cancer	5	2010.000-2019.000	2010	2019	-1.23604	-1.5158	-0.955497	Yes	-8.59387	0	-1.24_x000D_ (-1.52 to -0.96)
