# Supplementary material for: The descriptive epidemiology and projection of liver cancer in adolescents and young adults: findings from the global burden of disease study 2021
Source: Front Med (Lausanne). 2025 Dec 16;12:1690010. doi: 10.3389/fmed.2025.1690010 (PMC12750614; doi:10.3389/fmed.2025.1690010)
Supplement: Supplementary file 11 [file Table_10.xlsx]

## Sheet: table S11
Table S10. Joinpoint results for the age-standardized DALY rate of liver cancer among adolescents and young adults (15–39 years), 1990–2021: segment-specific annual percent change (APC) and joinpoint years by sex, 5-year age group, SDI level, and location.
measure	location	sex	age	cause	joinpoint	Segment	Segment.Start	Segment.End	APC	APC_LCI	APC_UCI	Significant_indicator	Test.Statistic	P.Value	APC_95CI
DALYs	Global	Both	15 to 19	Liver cancer	3	0	1990	1993	-1.01014	-1.79235	-0.221706	Yes	-2.66143	0.015	-1.01_x000D_ (-1.79 to -0.22)
DALYs	Global	Both	15 to 19	Liver cancer	3	1	1993	2002	0.150533	-0.0112509	0.312578	No	1.93488	0.067	0.15_x000D_ (-0.01 to 0.31)
DALYs	Global	Both	15 to 19	Liver cancer	3	2	2002	2012	-2.23755	-2.34459	-2.13039	Yes	-42.9562	0	-2.24_x000D_ (-2.34 to -2.13)
DALYs	Global	Both	15 to 19	Liver cancer	3	3	2012	2021	-0.654607	-0.791571	-0.517455	Yes	-9.89996	0	-0.65_x000D_ (-0.79 to -0.52)
DALYs	Global	Both	20 to 24	Liver cancer	5	0	1990	1995	1.79752	1.28479	2.31285	Yes	7.5201	0	1.8_x000D_ (1.28 to 2.31)
DALYs	Global	Both	20 to 24	Liver cancer	5	1	1995	2000	-2.13647	-2.63344	-1.63697	Yes	-9.04157	0	-2.14_x000D_ (-2.63 to -1.64)
DALYs	Global	Both	20 to 24	Liver cancer	5	2	2000	2005	-3.96609	-4.53965	-3.38909	Yes	-14.3994	0	-3.97_x000D_ (-4.54 to -3.39)
DALYs	Global	Both	20 to 24	Liver cancer	5	3	2005	2010	0.0718621	-0.44515	0.591559	No	0.295601	0.772	0.07_x000D_ (-0.45 to 0.59)
DALYs	Global	Both	20 to 24	Liver cancer	5	4	2010	2014	-4.05179	-4.90405	-3.19189	Yes	-9.88098	0	-4.05_x000D_ (-4.9 to -3.19)
DALYs	Global	Both	20 to 24	Liver cancer	5	5	2014	2021	0.27109	-0.0532443	0.596476	No	1.78107	0.095	0.27_x000D_ (-0.05 to 0.6)
DALYs	Global	Both	25 to 29	Liver cancer	4	0	1990	1995	4.37528	3.17612	5.58837	Yes	7.78572	0	4.38_x000D_ (3.18 to 5.59)
DALYs	Global	Both	25 to 29	Liver cancer	4	1	1995	1999	-0.992504	-2.78615	0.834237	No	-1.14623	0.267	-0.99_x000D_ (-2.79 to 0.83)
DALYs	Global	Both	25 to 29	Liver cancer	4	2	1999	2006	-6.94468	-7.65517	-6.22872	Yes	-19.7295	0	-6.94_x000D_ (-7.66 to -6.23)
DALYs	Global	Both	25 to 29	Liver cancer	4	3	2006	2015	1.64899	1.16841	2.13185	Yes	7.25074	0	1.65_x000D_ (1.17 to 2.13)
DALYs	Global	Both	25 to 29	Liver cancer	4	4	2015	2021	-1.7672	-2.54752	-0.980641	Yes	-4.69698	0	-1.77_x000D_ (-2.55 to -0.98)
DALYs	Global	Both	30 to 34	Liver cancer	5	0	1990	1997	4.04513	3.17706	4.92051	Yes	10.0883	0	4.05_x000D_ (3.18 to 4.92)
DALYs	Global	Both	30 to 34	Liver cancer	5	1	1997	2000	-0.256971	-5.08654	4.81835	No	-0.110499	0.913	-0.26_x000D_ (-5.09 to 4.82)
DALYs	Global	Both	30 to 34	Liver cancer	5	2	2000	2006	-7.8579	-8.93284	-6.77028	Yes	-14.8649	0	-7.86_x000D_ (-8.93 to -6.77)
DALYs	Global	Both	30 to 34	Liver cancer	5	3	2006	2009	1.35304	-4.46816	7.52895	No	0.484292	0.635	1.35_x000D_ (-4.47 to 7.53)
DALYs	Global	Both	30 to 34	Liver cancer	5	4	2009	2012	-2.77599	-7.42807	2.10987	No	-1.22381	0.24	-2.78_x000D_ (-7.43 to 2.11)
DALYs	Global	Both	30 to 34	Liver cancer	5	5	2012	2021	0.801274	0.221159	1.38475	Yes	2.94728	0.01	0.8_x000D_ (0.22 to 1.38)
DALYs	Global	Both	35 to 39	Liver cancer	5	0	1990	1997	-1.08593	-1.53333	-0.636505	Yes	-5.13368	0	-1.09_x000D_ (-1.53 to -0.64)
DALYs	Global	Both	35 to 39	Liver cancer	5	1	1997	2001	4.18052	2.69135	5.69129	Yes	6.06318	0	4.18_x000D_ (2.69 to 5.69)
DALYs	Global	Both	35 to 39	Liver cancer	5	2	2001	2004	-5.80172	-8.3798	-3.1511	Yes	-4.59072	0	-5.8_x000D_ (-8.38 to -3.15)
DALYs	Global	Both	35 to 39	Liver cancer	5	3	2004	2009	-1.3216	-2.0982	-0.538844	Yes	-3.589	0.003	-1.32_x000D_ (-2.1 to -0.54)
DALYs	Global	Both	35 to 39	Liver cancer	5	4	2009	2014	-4.57302	-5.36946	-3.76988	Yes	-11.9043	0	-4.57_x000D_ (-5.37 to -3.77)
DALYs	Global	Both	35 to 39	Liver cancer	5	5	2014	2021	-0.0274715	-0.52211	0.469626	No	-0.118068	0.908	-0.03_x000D_ (-0.52 to 0.47)
DALYs	Global	Male	15 to 19	Liver cancer	5	0	1990	1996	-1.17284	-1.47085	-0.873928	Yes	-8.32652	0	-1.17_x000D_ (-1.47 to -0.87)
DALYs	Global	Male	15 to 19	Liver cancer	5	1	1996	1999	1.6204	-0.0832415	3.35309	No	2.02646	0.061	1.62_x000D_ (-0.08 to 3.35)
DALYs	Global	Male	15 to 19	Liver cancer	5	2	1999	2003	-0.743895	-1.53406	0.0526126	No	-1.99118	0.065	-0.74_x000D_ (-1.53 to 0.05)
DALYs	Global	Male	15 to 19	Liver cancer	5	3	2003	2012	-3.22277	-3.36516	-3.08017	Yes	-47.4209	0	-3.22_x000D_ (-3.37 to -3.08)
DALYs	Global	Male	15 to 19	Liver cancer	5	4	2012	2016	-1.87658	-2.60458	-1.14314	Yes	-5.42219	0	-1.88_x000D_ (-2.6 to -1.14)
DALYs	Global	Male	15 to 19	Liver cancer	5	5	2016	2021	-1.04373	-1.43107	-0.654872	Yes	-5.70219	0	-1.04_x000D_ (-1.43 to -0.65)
DALYs	Global	Male	20 to 24	Liver cancer	5	0	1990	1996	1.28678	0.831086	1.74453	Yes	6.0437	0	1.29_x000D_ (0.83 to 1.74)
DALYs	Global	Male	20 to 24	Liver cancer	5	1	1996	2001	-3.02164	-3.70242	-2.33605	Yes	-9.28331	0	-3.02_x000D_ (-3.7 to -2.34)
DALYs	Global	Male	20 to 24	Liver cancer	5	2	2001	2005	-4.55785	-5.66996	-3.43262	Yes	-8.4835	0	-4.56_x000D_ (-5.67 to -3.43)
DALYs	Global	Male	20 to 24	Liver cancer	5	3	2005	2010	0.307457	-0.315166	0.933969	No	1.05087	0.31	0.31_x000D_ (-0.32 to 0.93)
DALYs	Global	Male	20 to 24	Liver cancer	5	4	2010	2014	-4.59002	-5.60939	-3.55963	Yes	-9.32356	0	-4.59_x000D_ (-5.61 to -3.56)
DALYs	Global	Male	20 to 24	Liver cancer	5	5	2014	2021	-0.0428159	-0.409112	0.324828	No	-0.248632	0.807	-0.04_x000D_ (-0.41 to 0.32)
DALYs	Global	Male	25 to 29	Liver cancer	4	0	1990	1995	5.10277	3.68931	6.5355	Yes	7.72248	0	5.1_x000D_ (3.69 to 6.54)
DALYs	Global	Male	25 to 29	Liver cancer	4	1	1995	1999	-0.911071	-3.02363	1.24751	No	-0.892264	0.384	-0.91_x000D_ (-3.02 to 1.25)
DALYs	Global	Male	25 to 29	Liver cancer	4	2	1999	2006	-7.61505	-8.37695	-6.84682	Yes	-20.0945	0	-7.62_x000D_ (-8.38 to -6.85)
DALYs	Global	Male	25 to 29	Liver cancer	4	3	2006	2015	2.22736	1.713	2.74433	Yes	9.17508	0	2.23_x000D_ (1.71 to 2.74)
DALYs	Global	Male	25 to 29	Liver cancer	4	4	2015	2021	-2.38876	-3.28149	-1.4878	Yes	-5.52853	0	-2.39_x000D_ (-3.28 to -1.49)
DALYs	Global	Male	30 to 34	Liver cancer	5	0	1990	1996	5.00563	3.81911	6.20571	Yes	9.16129	0	5.01_x000D_ (3.82 to 6.21)
DALYs	Global	Male	30 to 34	Liver cancer	5	1	1996	2000	0.837393	-1.83697	3.58462	No	0.661255	0.518	0.84_x000D_ (-1.84 to 3.58)
DALYs	Global	Male	30 to 34	Liver cancer	5	2	2000	2006	-8.37806	-9.47331	-7.26955	Yes	-15.508	0	-8.38_x000D_ (-9.47 to -7.27)
DALYs	Global	Male	30 to 34	Liver cancer	5	3	2006	2009	1.76834	-4.11159	8.00883	No	0.627784	0.54	1.77_x000D_ (-4.11 to 8.01)
DALYs	Global	Male	30 to 34	Liver cancer	5	4	2009	2012	-3.06238	-7.66566	1.7704	No	-1.36261	0.193	-3.06_x000D_ (-7.67 to 1.77)
DALYs	Global	Male	30 to 34	Liver cancer	5	5	2012	2021	0.911487	0.300525	1.52617	Yes	3.18465	0.006	0.91_x000D_ (0.3 to 1.53)
DALYs	Global	Male	35 to 39	Liver cancer	5	0	1990	1997	-0.959114	-1.44408	-0.471759	Yes	-4.18477	0.001	-0.96_x000D_ (-1.44 to -0.47)
DALYs	Global	Male	35 to 39	Liver cancer	5	1	1997	2001	4.82396	3.23592	6.43643	Yes	6.57805	0	4.82_x000D_ (3.24 to 6.44)
DALYs	Global	Male	35 to 39	Liver cancer	5	2	2001	2004	-6.3034	-9.05583	-3.46768	Yes	-4.65438	0	-6.3_x000D_ (-9.06 to -3.47)
DALYs	Global	Male	35 to 39	Liver cancer	5	3	2004	2009	-1.19195	-2.03205	-0.344642	Yes	-2.99324	0.009	-1.19_x000D_ (-2.03 to -0.34)
DALYs	Global	Male	35 to 39	Liver cancer	5	4	2009	2014	-4.98584	-5.85328	-4.11041	Yes	-11.8859	0	-4.99_x000D_ (-5.85 to -4.11)
DALYs	Global	Male	35 to 39	Liver cancer	5	5	2014	2021	-0.0878808	-0.660512	0.488051	No	-0.326029	0.749	-0.09_x000D_ (-0.66 to 0.49)
DALYs	Global	Female	15 to 19	Liver cancer	5	0	1990	1996	0.375692	0.156961	0.594901	Yes	3.66384	0.002	0.38_x000D_ (0.16 to 0.59)
DALYs	Global	Female	15 to 19	Liver cancer	5	1	1996	2003	-0.224495	-0.403606	-0.0450612	Yes	-2.66612	0.018	-0.22_x000D_ (-0.4 to -0.05)
DALYs	Global	Female	15 to 19	Liver cancer	5	2	2003	2007	-1.76656	-2.21592	-1.31512	Yes	-8.28573	0	-1.77_x000D_ (-2.22 to -1.32)
DALYs	Global	Female	15 to 19	Liver cancer	5	3	2007	2010	0.0344547	-0.94662	1.02525	No	0.0745002	0.942	0.03_x000D_ (-0.95 to 1.03)
DALYs	Global	Female	15 to 19	Liver cancer	5	4	2010	2013	-1.00841	-2.16698	0.163887	No	-1.83498	0.086	-1.01_x000D_ (-2.17 to 0.16)
DALYs	Global	Female	15 to 19	Liver cancer	5	5	2013	2021	0.290099	0.148746	0.431652	Yes	4.37762	0.001	0.29_x000D_ (0.15 to 0.43)
DALYs	Global	Female	20 to 24	Liver cancer	5	0	1990	1995	1.55615	0.918523	2.19781	Yes	5.22566	0	1.56_x000D_ (0.92 to 2.2)
DALYs	Global	Female	20 to 24	Liver cancer	5	1	1995	2001	-1.79552	-2.25846	-1.33039	Yes	-8.17295	0	-1.8_x000D_ (-2.26 to -1.33)
DALYs	Global	Female	20 to 24	Liver cancer	5	2	2001	2004	-4.21073	-6.09804	-2.28549	Yes	-4.60787	0	-4.21_x000D_ (-6.1 to -2.29)
DALYs	Global	Female	20 to 24	Liver cancer	5	3	2004	2010	-0.589798	-0.983693	-0.194336	Yes	-3.17578	0.006	-0.59_x000D_ (-0.98 to -0.19)
DALYs	Global	Female	20 to 24	Liver cancer	5	4	2010	2015	-2.66525	-3.41169	-1.91304	Yes	-7.47938	0	-2.67_x000D_ (-3.41 to -1.91)
DALYs	Global	Female	20 to 24	Liver cancer	5	5	2015	2021	1.09938	0.594078	1.60721	Yes	4.65113	0	1.1_x000D_ (0.59 to 1.61)
DALYs	Global	Female	25 to 29	Liver cancer	4	0	1990	1996	2.16347	1.59282	2.73733	Yes	8.02808	0	2.16_x000D_ (1.59 to 2.74)
DALYs	Global	Female	25 to 29	Liver cancer	4	1	1996	2001	-2.37876	-3.24135	-1.50847	Yes	-5.69886	0	-2.38_x000D_ (-3.24 to -1.51)
DALYs	Global	Female	25 to 29	Liver cancer	4	2	2001	2004	-7.78353	-10.3348	-5.15962	Yes	-6.06777	0	-7.78_x000D_ (-10.33 to -5.16)
DALYs	Global	Female	25 to 29	Liver cancer	4	3	2004	2007	-1.69209	-4.49809	1.19636	No	-1.23811	0.232	-1.69_x000D_ (-4.5 to 1.2)
DALYs	Global	Female	25 to 29	Liver cancer	4	4	2007	2021	-0.0421419	-0.177549	0.0934492	No	-0.653274	0.522	-0.04_x000D_ (-0.18 to 0.09)
DALYs	Global	Female	30 to 34	Liver cancer	4	0	1990	1998	2.28801	1.77927	2.7993	Yes	9.53211	0	2.29_x000D_ (1.78 to 2.8)
DALYs	Global	Female	30 to 34	Liver cancer	4	1	1998	2001	-2.8863	-6.63536	1.01331	No	-1.5629	0.135	-2.89_x000D_ (-6.64 to 1.01)
DALYs	Global	Female	30 to 34	Liver cancer	4	2	2001	2004	-8.55463	-12.0775	-4.89062	Yes	-4.78244	0	-8.55_x000D_ (-12.08 to -4.89)
DALYs	Global	Female	30 to 34	Liver cancer	4	3	2004	2012	-1.58164	-2.07907	-1.08168	Yes	-6.61022	0	-1.58_x000D_ (-2.08 to -1.08)
DALYs	Global	Female	30 to 34	Liver cancer	4	4	2012	2021	0.289059	-0.0724573	0.651882	No	1.67923	0.11	0.29_x000D_ (-0.07 to 0.65)
DALYs	Global	Female	35 to 39	Liver cancer	5	0	1990	1997	-1.55375	-1.88776	-1.2186	Yes	-9.82098	0	-1.55_x000D_ (-1.89 to -1.22)
DALYs	Global	Female	35 to 39	Liver cancer	5	1	1997	2001	2.11716	1.03879	3.20704	Yes	4.20628	0.001	2.12_x000D_ (1.04 to 3.21)
DALYs	Global	Female	35 to 39	Liver cancer	5	2	2001	2004	-3.7369	-5.44334	-1.99967	Yes	-4.53861	0	-3.74_x000D_ (-5.44 to -2)
DALYs	Global	Female	35 to 39	Liver cancer	5	3	2004	2009	-1.74824	-2.23347	-1.2606	Yes	-7.59302	0	-1.75_x000D_ (-2.23 to -1.26)
DALYs	Global	Female	35 to 39	Liver cancer	5	4	2009	2013	-3.22128	-4.02853	-2.40723	Yes	-8.33193	0	-3.22_x000D_ (-4.03 to -2.41)
DALYs	Global	Female	35 to 39	Liver cancer	5	5	2013	2021	-0.228209	-0.424286	-0.0317458	Yes	-2.47547	0.026	-0.23_x000D_ (-0.42 to -0.03)
