# Supplementary material for: The descriptive epidemiology and projection of liver cancer in adolescents and young adults: findings from the global burden of disease study 2021
Source: Front Med (Lausanne). 2025 Dec 16;12:1690010. doi: 10.3389/fmed.2025.1690010 (PMC12750614; doi:10.3389/fmed.2025.1690010)
Supplement: Supplementary file 12 [file Table_11.xlsx]

## Sheet: bapc number
TableS 11: Projected Numbers of Incident and Death Cases of Liver Cancer Among Young Adults (Aged 15–39 Years), 1990–2030, Based on Bayesian Age–Period–Cohort Modeling
pred_val	pred_low	pred_up	year	sex	measure
22163.2	21159.5	23166.9	1990	Male	Incidence
22828.4	21814.5	23842.3	1991	Male	Incidence
23451.2	22425.2	24477.2	1992	Male	Incidence
24031.5	22993.2	25069.7	1993	Male	Incidence
24571	23520.8	25621.3	1994	Male	Incidence
25063.4	24002.6	26124.2	1995	Male	Incidence
25647.7	24575.1	26720.3	1996	Male	Incidence
26350.4	25265.3	27435.5	1997	Male	Incidence
27164.8	26066.5	28263.2	1998	Male	Incidence
27963.2	26852.6	29073.8	1999	Male	Incidence
28615.5	27495.9	29735	2000	Male	Incidence
28897.3	27776.1	30018.6	2001	Male	Incidence
28817.9	27701.2	29934.6	2002	Male	Incidence
28423.2	27316.7	29529.7	2003	Male	Incidence
27970.6	26874.2	29066.9	2004	Male	Incidence
27594.2	26505.9	28682.5	2005	Male	Incidence
27300	26217.4	28382.6	2006	Male	Incidence
26913.4	25837.9	27988.9	2007	Male	Incidence
26451.8	25385.3	27518.3	2008	Male	Incidence
26009.8	24951.8	27067.8	2009	Male	Incidence
25612.2	24561	26663.3	2010	Male	Incidence
25171.4	24127.3	26215.6	2011	Male	Incidence
24721.3	23683.7	25758.8	2012	Male	Incidence
24352.9	23320.2	25385.6	2013	Male	Incidence
24080.6	23051.7	25109.5	2014	Male	Incidence
23976.1	22948.7	25003.6	2015	Male	Incidence
23929.6	22903	24956.3	2016	Male	Incidence
23812	22788	24836.1	2017	Male	Incidence
23672.3	22651.9	24692.7	2018	Male	Incidence
23656.2	22637.1	24675.4	2019	Male	Incidence
23980.4	22953.9	25006.9	2020	Male	Incidence
24818.4	23773	25863.7	2021	Male	Incidence
25696.1	23271.8	28120.3	2022	Male	Incidence
26127.1	23329.5	28924.8	2023	Male	Incidence
27044.6	23653.9	30435.4	2024	Male	Incidence
27938.4	23777.8	32099.1	2025	Male	Incidence
28576.4	23511	33641.8	2026	Male	Incidence
28893.2	22827.9	34958.4	2027	Male	Incidence
29339	22119.2	36558.9	2028	Male	Incidence
30103.8	21516.1	38691.5	2029	Male	Incidence
30947.7	20814.6	41080.9	2030	Male	Incidence
10247.8	9587.84	10907.8	1990	Female	Incidence
10279.3	9628.64	10929.9	1991	Female	Incidence
10300.3	9651.1	10949.5	1992	Female	Incidence
10302.3	9653.68	10950.9	1993	Female	Incidence
10310.7	9662.6	10958.8	1994	Female	Incidence
10335	9686.73	10983.3	1995	Female	Incidence
10374.4	9725.07	11023.6	1996	Female	Incidence
10405	9754.92	11055	1997	Female	Incidence
10446.4	9795.48	11097.3	1998	Female	Incidence
10481.1	9829.75	11132.5	1999	Female	Incidence
10499.4	9848.23	11150.5	2000	Female	Incidence
10449.8	9801.37	11098.2	2001	Female	Incidence
10318.3	9675.44	10961.2	2002	Female	Incidence
10127.9	9492.14	10763.6	2003	Female	Incidence
9961.2	9331.63	10590.8	2004	Female	Incidence
9839.81	9214.98	10464.6	2005	Female	Incidence
9774.19	9152.16	10396.2	2006	Female	Incidence
9736.34	9115.81	10356.9	2007	Female	Incidence
9714.41	9094.71	10334.1	2008	Female	Incidence
9727.17	9107.24	10347.1	2009	Female	Incidence
9760.41	9139.91	10380.9	2010	Female	Incidence
9812.28	9190.24	10434.3	2011	Female	Incidence
9869.39	9245.24	10493.5	2012	Female	Incidence
9950.7	9323.5	10577.9	2013	Female	Incidence
10052.3	9421.45	10683.1	2014	Female	Incidence
10190.9	9555.72	10826.2	2015	Female	Incidence
10328.2	9688.55	10967.8	2016	Female	Incidence
10428.2	9785.21	11071.2	2017	Female	Incidence
10544.8	9897.68	11191.9	2018	Female	Incidence
10715.9	10062.7	11369	2019	Female	Incidence
10979.8	10315.8	11643.7	2020	Female	Incidence
11361.4	10674.6	12048.2	2021	Female	Incidence
11506	10600.2	12411.8	2022	Female	Incidence
11792.9	10720.4	12865.3	2023	Female	Incidence
12211.1	10891.7	13530.5	2024	Female	Incidence
12643	11003.3	14282.7	2025	Female	Incidence
13014.2	10990.3	15038.2	2026	Female	Incidence
13288.4	10827.2	15749.6	2027	Female	Incidence
13585.3	10624.8	16545.9	2028	Female	Incidence
13974.9	10437	17512.9	2029	Female	Incidence
14403.8	10213.7	18593.9	2030	Female	Incidence
32411	30747.3	34074.7	1990	Both	Incidence
33107.7	31443.2	34772.2	1991	Both	Incidence
33751.5	32076.3	35426.7	1992	Both	Incidence
34333.8	32646.9	36020.6	1993	Both	Incidence
34881.7	33183.4	36580.1	1994	Both	Incidence
35398.4	33689.3	37107.5	1995	Both	Incidence
36022.1	34300.2	37743.9	1996	Both	Incidence
36755.4	35020.2	38490.5	1997	Both	Incidence
37611.2	35861.9	39360.5	1998	Both	Incidence
38444.3	36682.4	40206.3	1999	Both	Incidence
39114.8	37344.1	40885.5	2000	Both	Incidence
39347.1	37577.4	41116.7	2001	Both	Incidence
39136.2	37376.7	40895.8	2002	Both	Incidence
38551.1	36808.8	40293.3	2003	Both	Incidence
37931.8	36205.8	39657.7	2004	Both	Incidence
37434	35720.9	39147.1	2005	Both	Incidence
37074.2	35369.5	38778.8	2006	Both	Incidence
36649.7	34953.7	38345.7	2007	Both	Incidence
36166.2	34480	37852.4	2008	Both	Incidence
35736.9	34059	37414.9	2009	Both	Incidence
35372.6	33700.9	37044.2	2010	Both	Incidence
34983.7	33317.6	36649.9	2011	Both	Incidence
34590.7	32929	36252.4	2012	Both	Incidence
34303.6	32643.7	35963.5	2013	Both	Incidence
34132.9	32473.1	35792.6	2014	Both	Incidence
34167.1	32504.4	35829.7	2015	Both	Incidence
34257.8	32591.5	35924.2	2016	Both	Incidence
34240.2	32573.2	35907.3	2017	Both	Incidence
34217.1	32549.5	35884.6	2018	Both	Incidence
34372.1	32699.8	36044.4	2019	Both	Incidence
34960.2	33269.7	36650.6	2020	Both	Incidence
36179.8	34447.7	37911.9	2021	Both	Incidence
37202.1	33872	40532.2	2022	Both	Incidence
37920	34049.9	41790.1	2023	Both	Incidence
39255.7	34545.6	43965.9	2024	Both	Incidence
40581.4	34781.1	46381.7	2025	Both	Incidence
41590.6	34501.3	48680	2026	Both	Incidence
42181.6	33655.1	50708	2027	Both	Incidence
42924.4	32744	53104.8	2028	Both	Incidence
44078.7	31953.1	56204.4	2029	Both	Incidence
45351.5	31028.3	59674.7	2030	Both	Incidence
17135.1	16270.5	17999.8	1990	Male	Deaths
17456	16589	18323	1991	Male	Deaths
17738.7	16866.1	18611.4	1992	Male	Deaths
18113.7	17232.3	18995.1	1993	Male	Deaths
18641.9	17747.8	19536	1994	Male	Deaths
19150.9	18244.8	20057	1995	Male	Deaths
19675.7	18758	20593.4	1996	Male	Deaths
20035.5	19111.1	20959.9	1997	Male	Deaths
20550.3	19617.2	21483.4	1998	Male	Deaths
21164.1	20221.3	22106.9	1999	Male	Deaths
21674	20724.1	22623.9	2000	Male	Deaths
22031.7	21078.3	22985.1	2001	Male	Deaths
21916.5	20969	22864	2002	Male	Deaths
21427.7	20494	22361.3	2003	Male	Deaths
20884.4	19964.5	21804.3	2004	Male	Deaths
20620.7	19708.7	21532.7	2005	Male	Deaths
20495.1	19587.3	21403	2006	Male	Deaths
20269.4	19367.5	21171.2	2007	Male	Deaths
19920.8	19028	20813.6	2008	Male	Deaths
19336.5	18457.4	20215.6	2009	Male	Deaths
18760.7	17894.5	19626.8	2010	Male	Deaths
18244	17388.7	19099.3	2011	Male	Deaths
17932.3	17083.1	18781.5	2012	Male	Deaths
17613.1	16769.9	18456.3	2013	Male	Deaths
17353.4	16515.4	18191.4	2014	Male	Deaths
17250.2	16414.9	18085.6	2015	Male	Deaths
17239.5	16404.9	18074.2	2016	Male	Deaths
17165.6	16333.2	17998	2017	Male	Deaths
17031.5	16203	17860	2018	Male	Deaths
17004.8	16177.9	17831.8	2019	Male	Deaths
17171.7	16340.6	18002.8	2020	Male	Deaths
17903.2	17053.8	18752.7	2021	Male	Deaths
18536.1	16746.3	20325.9	2022	Male	Deaths
18866.6	16723.6	21009.6	2023	Male	Deaths
19557.2	16858.2	22256.2	2024	Male	Deaths
20216.9	16800	23633.7	2025	Male	Deaths
20680.9	16424.1	24937.8	2026	Male	Deaths
20902.9	15721.5	26084.2	2027	Male	Deaths
21228.2	14983.2	27473.2	2028	Male	Deaths
21796.3	14293.1	29299.5	2029	Male	Deaths
22422.5	13497.5	31347.5	2030	Male	Deaths
7713.97	7149.04	8278.89	1990	Female	Deaths
7688.86	7133.56	8244.15	1991	Female	Deaths
7662.57	7110.64	8214.5	1992	Female	Deaths
7632.55	7082.61	8182.49	1993	Female	Deaths
7618.03	7069.35	8166.71	1994	Female	Deaths
7620.29	7072.22	8168.36	1995	Female	Deaths
7623.62	7075.93	8171.31	1996	Female	Deaths
7592.35	7046.25	8138.46	1997	Female	Deaths
7583.1	7038.01	8128.18	1998	Female	Deaths
7590.53	7046.05	8135	1999	Female	Deaths
7605.13	7061.07	8149.2	2000	Female	Deaths
7579.47	7037.39	8121.56	2001	Female	Deaths
7471.04	6934.4	8007.67	2002	Female	Deaths
7280.12	6751.95	7808.29	2003	Female	Deaths
7111.95	6591.11	7632.78	2004	Female	Deaths
6992.1	6476.88	7507.33	2005	Female	Deaths
6921.01	6409.45	7432.56	2006	Female	Deaths
6873.79	6364.63	7382.95	2007	Female	Deaths
6835.58	6328.37	7342.78	2008	Female	Deaths
6794.06	6289.16	7298.95	2009	Female	Deaths
6768.1	6265.18	7271.01	2010	Female	Deaths
6760.49	6258.42	7262.56	2011	Female	Deaths
6764.64	6262.48	7266.79	2012	Female	Deaths
6799.04	6295.55	7302.53	2013	Female	Deaths
6864.16	6358.43	7369.88	2014	Female	Deaths
6961.77	6452.88	7470.66	2015	Female	Deaths
7058.12	6545.96	7570.27	2016	Female	Deaths
7146.56	6631.46	7661.66	2017	Female	Deaths
7249.52	6730.68	7768.36	2018	Female	Deaths
7377.62	6853.75	7901.49	2019	Female	Deaths
7481.47	6951.86	8011.08	2020	Female	Deaths
7674.78	7130.94	8218.62	2021	Female	Deaths
7726.76	7032.08	8421.44	2022	Female	Deaths
7860.92	7067.14	8654.69	2023	Female	Deaths
8080.97	7139.16	9022.79	2024	Female	Deaths
8296.24	7163.26	9429.23	2025	Female	Deaths
8461.87	7101.24	9822.49	2026	Female	Deaths
8559.17	6942.46	10175.9	2027	Female	Deaths
8671.4	6764.04	10578.8	2028	Female	Deaths
8840.68	6599.16	11082.2	2029	Female	Deaths
9025.08	6411.1	11639.1	2030	Female	Deaths
24849.1	23419.5	26278.7	1990	Both	Deaths
25144.8	23722.6	26567.1	1991	Both	Deaths
25401.3	23976.7	26825.9	1992	Both	Deaths
25746.3	24314.9	27177.6	1993	Both	Deaths
26260	24817.2	27702.7	1994	Both	Deaths
26771.2	25317.1	28225.4	1995	Both	Deaths
27299.3	25833.9	28764.7	1996	Both	Deaths
27627.9	26157.3	29098.4	1997	Both	Deaths
28133.4	26655.2	29611.6	1998	Both	Deaths
28754.7	27267.4	30241.9	1999	Both	Deaths
29279.1	27785.2	30773.1	2000	Both	Deaths
29611.2	28115.6	31106.7	2001	Both	Deaths
29387.5	27903.4	30871.6	2002	Both	Deaths
28707.8	27246	30169.6	2003	Both	Deaths
27996.3	26555.6	29437	2004	Both	Deaths
27612.8	26185.5	29040	2005	Both	Deaths
27416.1	25996.8	28835.5	2006	Both	Deaths
27143.2	25732.2	28554.2	2007	Both	Deaths
26756.4	25356.4	28156.3	2008	Both	Deaths
26130.6	24746.6	27514.6	2009	Both	Deaths
25528.8	24159.7	26897.8	2010	Both	Deaths
25004.5	23647.1	26361.9	2011	Both	Deaths
24696.9	23345.5	26048.2	2012	Both	Deaths
24412.1	23065.4	25758.8	2013	Both	Deaths
24217.6	22873.8	25561.3	2014	Both	Deaths
24212	22867.8	25556.2	2015	Both	Deaths
24297.7	22950.9	25644.5	2016	Both	Deaths
24312.2	22964.7	25659.6	2017	Both	Deaths
24281	22933.7	25628.4	2018	Both	Deaths
24382.5	23031.6	25733.3	2019	Both	Deaths
24653.1	23292.4	26013.9	2020	Both	Deaths
25578	24184.7	26971.3	2021	Both	Deaths
26262.9	23778.4	28747.4	2022	Both	Deaths
26727.6	23790.8	29664.3	2023	Both	Deaths
27638.2	23997.4	31279	2024	Both	Deaths
28513.1	23963.3	33062.9	2025	Both	Deaths
29142.8	23525.3	34760.3	2026	Both	Deaths
29462.1	22664	36260.1	2027	Both	Deaths
29899.6	21747.2	38051.9	2028	Both	Deaths
30637	20892.3	40381.6	2029	Both	Deaths
31447.6	19908.6	42986.5	2030	Both	Deaths
